# Supplementary material for: Diethyl 4-(biphenyl-4-yl)-2,6-dimethyl-1,4-di­hydro­pyridine-3,5-di­carboxyl­ate
Source: Acta Crystallogr Sect E Struct Rep Online. 2014 Jun 18;70(Pt 7):o791–2. doi: 10.1107/S1600536814013294 (PMC4120632; doi:10.1107/S1600536814013294)
Supplement: Supplementary file 2 [file e-70-0o791-Isup2.hkl]

#
# h,k,l, Fc-squared, Fo-squared, sigma(Fo-squared), status flag
#
data_I
_shelx_title ' AJM_3s2_27_0m in P-1'
_shelx_refln_list_code          4
_shelx_F_calc_maximum      163.25
_exptl_crystal_F_000       432.00
_reflns_d_resolution_high  0.7675

loop_
 _space_group_symop_operation_xyz
 'x, y, z'
 '-x, -y, -z'

_cell_length_a     7.3431
_cell_length_b    10.6075
_cell_length_c    13.8449
_cell_angle_alpha  85.762
_cell_angle_beta   88.124
_cell_angle_gamma  73.530

_shelx_F_squared_multiplier     1.000

loop_
 _refln_index_h
 _refln_index_k
 _refln_index_l
 _refln_F_squared_calc
 _refln_F_squared_meas
 _refln_F_squared_sigma
 _refln_observed_status
   1   0   0        984.17        868.20        42.32 o
   2   0   0       1145.18       1169.36        32.67 o
   3   0   0         93.04         98.64         5.20 o
   4   0   0        123.39        137.71         6.27 o
   5   0   0         72.39         62.17         8.10 o
   6   0   0        246.00        218.67        15.13 o
   7   0   0         18.53         22.77        10.43 o
   8   0   0        110.67         93.63        15.86 o
   9   0   0        117.27        148.53        20.46 o
  -8   1   0         63.52         94.75        14.93 o
  -7   1   0        248.38        271.40        19.57 o
  -6   1   0        229.61        189.35        13.51 o
  -5   1   0        251.40        215.02        10.46 o
  -4   1   0        189.53        153.88         6.56 o
  -3   1   0        353.28        297.29         7.41 o
  -2   1   0       1716.56       1602.53        16.25 o
  -1   1   0        183.05        138.34         3.66 o
   0   1   0         22.08         -0.33         0.91 o
   1   1   0        954.23        863.53        13.77 o
   2   1   0       6597.88       8779.66       127.27 o
   3   1   0         15.28         12.70         2.60 o
   4   1   0          0.31          1.01         2.83 o
   5   1   0        330.76        418.74        12.58 o
   6   1   0        852.78        883.82        25.55 o
   7   1   0         35.63         28.21        21.26 o
   8   1   0        288.23        305.18        26.24 o
   9   1   0         46.25         52.33        15.57 o
  -8   2   0          6.76          3.15        12.35 o
  -7   2   0         45.28         33.63        11.83 o
  -6   2   0        228.89        242.81        15.21 o
  -5   2   0          8.38          8.76         5.35 o
  -4   2   0          5.56          2.21         3.79 o
  -3   2   0        119.41        120.40         5.85 o
  -2   2   0        154.70        142.66         5.06 o
  -1   2   0        218.16        209.13         5.35 o
   0   2   0       1141.75       1072.35        11.21 o
   1   2   0        543.46        483.78         8.93 o
   2   2   0         10.32         23.51         2.39 o
   3   2   0        511.39        557.17        15.78 o
   4   2   0         92.84        127.82         5.05 o
   5   2   0        461.70        724.88        22.91 o
   6   2   0         13.71         17.85         6.94 o
   7   2   0         36.33         34.76        12.09 o
   8   2   0         52.00         53.00        14.74 o
   9   2   0         14.13         26.01        22.70 o
  -8   3   0         15.72          0.26        15.87 o
  -7   3   0        269.04        235.41        19.43 o
  -6   3   0        267.36        288.22        18.62 o
  -5   3   0          0.60         -5.04         6.17 o
  -4   3   0        151.03        159.58         8.56 o
  -3   3   0        463.93        479.15        11.32 o
  -2   3   0         10.67          6.53         2.91 o
  -1   3   0         40.43         49.05         4.21 o
   0   3   0        287.30        281.01         5.92 o
   1   3   0        192.93        202.61         4.89 o
   2   3   0        685.82        651.26        11.56 o
   3   3   0        579.45        612.19        10.49 o
   4   3   0        274.95        283.72         7.46 o
   5   3   0          7.59          8.04         4.19 o
   6   3   0        289.96        381.26        13.57 o
   7   3   0         79.00        126.69        14.09 o
   8   3   0         56.79        105.68        25.11 o
   9   3   0         48.02         92.45        20.51 o
  -7   4   0          0.06         -5.54        13.28 o
  -6   4   0        294.85        308.22        19.51 o
  -5   4   0         48.99         41.18         9.53 o
  -4   4   0         83.10         87.84         7.27 o
  -3   4   0          0.66         -2.09         3.70 o
  -2   4   0        260.66        300.79         7.88 o
  -1   4   0        191.81        166.98         5.71 o
   0   4   0        135.94        148.25         6.24 o
   1   4   0          2.65          1.78         1.52 o
   2   4   0          4.55          4.55         1.98 o
   3   4   0       2208.10       2268.54        24.24 o
   4   4   0       1701.48       1665.64        22.98 o
   5   4   0        183.43        180.62         9.63 o
   6   4   0         66.98         82.45         7.74 o
   7   4   0        227.20        251.80        18.78 o
   8   4   0          7.08          9.07        10.93 o
   9   4   0         20.48         22.97        16.17 o
  -7   5   0         93.05        101.22        19.36 o
  -6   5   0         68.06         92.62        17.08 o
  -5   5   0         12.80         27.52        11.44 o
  -4   5   0         28.12         19.67         6.16 o
  -3   5   0         25.40         27.88         5.05 o
  -2   5   0        704.51        703.82        12.42 o
  -1   5   0         32.99         36.12         3.56 o
   0   5   0         16.32         12.39         3.48 o
   1   5   0        138.56        131.80         4.59 o
   2   5   0        361.44        363.80         7.68 o
   3   5   0        251.38        279.39         8.32 o
   4   5   0         50.99         48.45         3.68 o
   5   5   0        265.06        276.51         8.82 o
   6   5   0          1.31          4.30         6.50 o
   7   5   0         47.13         42.45        13.53 o
   8   5   0         14.90         24.61        14.42 o
   9   5   0          2.03         -7.90        17.82 o
  -7   6   0        113.07        130.39        28.66 o
  -6   6   0          5.59        -13.07        13.07 o
  -5   6   0         13.70         21.88        11.73 o
  -4   6   0        332.62        306.78        15.06 o
  -3   6   0        122.86        138.53        10.09 o
  -2   6   0         16.27          7.09         5.20 o
  -1   6   0         42.51         32.72         5.15 o
   0   6   0         27.85         28.34         4.24 o
   1   6   0        125.15        135.60         5.01 o
   2   6   0          0.05          2.13         2.36 o
   3   6   0          6.62          9.75         2.64 o
   4   6   0        217.87        229.48         6.38 o
   5   6   0          0.01          0.75         4.13 o
   6   6   0        117.86        118.56         9.68 o
   7   6   0         21.53         18.09        13.93 o
   8   6   0          1.47         -2.05        13.63 o
   9   6   0         99.41        106.10        21.20 o
  -6   7   0          0.20         -5.77        18.74 o
  -5   7   0          9.60         27.91        17.95 o
  -4   7   0          6.19         -1.56        15.03 o
  -3   7   0         15.24         49.10        18.24 o
  -2   7   0          1.16          5.21         5.81 o
  -1   7   0         95.52        109.07        10.50 o
   0   7   0         21.65         27.64         5.33 o
   1   7   0        617.10        588.41        12.88 o
   2   7   0        303.39        313.53         8.17 o
   3   7   0        181.26        201.74         7.86 o
   4   7   0         94.21         96.66         5.20 o
   5   7   0         79.22         74.08         6.12 o
   6   7   0         28.32         25.88         6.54 o
   7   7   0         16.54         11.24        12.24 o
   8   7   0        181.42        158.21        21.76 o
   9   7   0          0.50         -8.98        16.15 o
  -5   8   0        493.56        458.96        38.08 o
  -4   8   0          3.62         18.61        10.28 o
  -3   8   0        169.82        160.05        15.25 o
  -2   8   0        431.86        419.12        15.67 o
   0   8   0          8.04         22.49         5.58 o
   1   8   0        114.06        167.12        10.20 o
   2   8   0          5.61         21.54         5.40 o
   3   8   0        111.82        109.37         7.66 o
   4   8   0         11.30         13.43         4.89 o
   5   8   0         99.05        113.21         7.40 o
   6   8   0         76.30         86.76        13.24 o
   7   8   0        434.55        448.11        55.30 o
   8   8   0         42.16         63.86        17.83 o
   9   8   0          3.95         22.86        18.01 o
  -5   9   0         31.46         27.61        21.71 o
  -4   9   0        134.13        167.71        21.27 o
  -3   9   0        440.54        429.15        26.36 o
  -2   9   0          5.53          3.31        12.93 o
  -1   9   0       1259.64       1220.07        29.04 o
   0   9   0        609.10        649.11        20.49 o
   1   9   0        671.88        709.30        19.72 o
   2   9   0         86.23        102.69         9.04 o
   3   9   0        252.57        222.77        13.29 o
   4   9   0         30.73         24.63         6.08 o
   5   9   0         46.55         97.47        15.22 o
   6   9   0          2.92         10.24        17.11 o
   7   9   0         77.96         71.36        13.76 o
   8   9   0         41.61         48.17        16.30 o
  -4  10   0         12.82         -6.51        16.65 o
  -3  10   0         16.00         26.90        12.05 o
  -2  10   0         24.78         36.59        13.16 o
  -1  10   0        230.14        227.47        19.20 o
   0  10   0         34.31         35.57        16.92 o
   1  10   0        190.36        223.63        24.47 o
   2  10   0        280.34        326.38        28.23 o
   3  10   0        154.78        170.39        17.48 o
   4  10   0          0.36         19.05         8.77 o
   5  10   0         48.18         91.38        12.52 o
   6  10   0          7.24         11.23        13.82 o
   7  10   0        282.42        260.89        24.33 o
   8  10   0         60.16         59.76        24.97 o
  -3  11   0         42.46         70.02        15.59 o
  -2  11   0         38.23         50.74        13.53 o
  -1  11   0        102.35         88.48        17.81 o
   0  11   0         55.22         28.66        22.02 o
   1  11   0        231.47        212.18        62.14 o
   2  11   0         30.19         18.62        15.71 o
   3  11   0          8.70          6.03        15.61 o
   4  11   0        474.12        496.27        58.12 o
   5  11   0          0.00         11.78        12.59 o
   6  11   0        188.17        168.98        20.31 o
   7  11   0         34.86         37.02        20.83 o
  -2  12   0        322.68        323.44        30.17 o
  -1  12   0        116.11        156.15        26.37 o
   0  12   0        184.34        149.22        26.16 o
   1  12   0         26.71         35.18        18.53 o
   2  12   0         56.12         38.49        18.93 o
   3  12   0        105.65         88.19        21.60 o
   4  12   0          3.65         -2.04        12.80 o
   5  12   0         18.00          6.27        14.20 o
   6  12   0          6.03          6.07        18.42 o
   0  13   0         70.35         86.29        23.29 o
   1  13   0          5.19        -10.95        19.41 o
   2  13   0        151.92        155.94        26.92 o
   3  13   0        165.05        211.02        31.98 o
   4  13   0         98.61        110.07        20.46 o
   5  13   0         94.59         71.92        24.50 o
  -5 -13   1          1.05         12.88        19.34 o
  -4 -13   1         57.32         31.24        16.14 o
  -3 -13   1          2.61         -1.96        14.55 o
  -2 -13   1          2.63         -5.55        16.24 o
  -1 -13   1          0.00        -18.05        18.05 o
   0 -13   1          1.18          2.59        23.99 o
  -6 -12   1         57.13         86.92        19.18 o
  -5 -12   1         26.24         62.42        30.16 o
  -4 -12   1        337.82        308.86        32.20 o
  -3 -12   1         24.68         29.76        21.50 o
  -2 -12   1        155.26        226.53        30.43 o
  -1 -12   1          3.55         11.23        17.21 o
   0 -12   1          1.16         16.55        16.86 o
   1 -12   1         32.49         25.45        30.72 o
   2 -12   1        208.26        171.49        23.18 o
  -7 -11   1          1.51         30.55        17.85 o
  -6 -11   1         63.01         82.47        16.93 o
  -5 -11   1        136.05        109.82        17.86 o
  -4 -11   1         68.18         77.47        13.71 o
  -3 -11   1         64.36         59.06        21.39 o
  -2 -11   1        522.26        538.93        36.70 o
  -1 -11   1          7.65          4.05        15.61 o
   0 -11   1          1.67          7.88        17.54 o
   1 -11   1          4.63          7.65        13.04 o
   2 -11   1        264.93        294.47        26.95 o
   3 -11   1         16.70         23.15        14.12 o
  -8 -10   1         14.13         41.29        19.72 o
  -7 -10   1          9.17         27.58        16.11 o
  -6 -10   1         47.71         55.55        17.29 o
  -5 -10   1        189.39        192.21        20.30 o
  -4 -10   1          4.43         -0.56         9.06 o
  -3 -10   1        108.77         91.79        15.55 o
  -2 -10   1          7.65          8.89        11.62 o
  -1 -10   1         89.07        101.33        15.55 o
   0 -10   1          7.67         -3.37        12.56 o
   1 -10   1         11.97         23.34        11.13 o
   2 -10   1        159.97        165.47        17.25 o
   3 -10   1         35.10         57.75        13.73 o
   4 -10   1          9.34         17.35        16.15 o
  -8  -9   1          0.10          7.76        15.09 o
  -7  -9   1         19.11         30.82        13.86 o
  -6  -9   1          7.19         -7.78        12.67 o
  -5  -9   1        633.03        670.25        28.46 o
  -4  -9   1         17.68         24.70         6.36 o
  -3  -9   1          2.59         -6.49         6.49 o
  -2  -9   1         18.12         32.40         7.53 o
   0  -9   1        187.07        211.11        18.61 o
   1  -9   1        129.93        144.38        11.86 o
   2  -9   1         82.72         95.34        11.86 o
   3  -9   1         10.82          2.27        10.02 o
   4  -9   1          0.00        -12.50        12.50 o
   5  -9   1         38.08         35.26        22.87 o
  -8  -8   1         45.86         14.36        15.29 o
  -7  -8   1        151.87        162.45        16.65 o
  -6  -8   1        468.78        400.94        23.06 o
  -5  -8   1         61.16         62.05         7.09 o
  -4  -8   1        146.09        156.05         9.71 o
  -3  -8   1          1.62         -3.84         4.57 o
  -2  -8   1        150.05        155.52         9.61 o
  -1  -8   1         49.66         60.44         7.33 o
   0  -8   1         90.80        105.23        10.25 o
   1  -8   1       1238.51       1299.79        28.86 o
   2  -8   1          2.74         17.62         6.78 o
   3  -8   1        116.90         88.77        11.31 o
   4  -8   1         27.48         25.91        12.76 o
   5  -8   1         18.42         30.53        15.98 o
  -9  -7   1          0.10         -5.75        16.00 o
  -8  -7   1         24.96         29.92        15.96 o
  -7  -7   1          9.09         16.16        13.44 o
  -6  -7   1          8.79          3.08         9.44 o
  -5  -7   1         18.67          7.64         5.67 o
  -4  -7   1        117.86        136.54         7.87 o
  -3  -7   1          1.50          6.90         3.29 o
  -2  -7   1        357.21        345.11        10.08 o
  -1  -7   1        113.48        129.83        10.85 o
   0  -7   1        112.01        133.73         8.60 o
   1  -7   1        314.38        294.18        12.03 o
   2  -7   1         34.49         45.29         7.76 o
   3  -7   1       1157.73       1086.38        26.58 o
   4  -7   1         60.25         52.63        10.22 o
   5  -7   1         99.45        104.78        19.60 o
   6  -7   1        209.05        200.00        27.97 o
  -9  -6   1         20.79         15.01        16.79 o
  -8  -6   1         19.55         29.89        14.85 o
  -7  -6   1          0.82          6.85         9.52 o
  -6  -6   1        176.84        200.05        11.85 o
  -5  -6   1          1.23         -4.35         4.35 o
  -4  -6   1         31.04         35.47         3.81 o
  -3  -6   1          0.68          3.24         2.70 o
  -2  -6   1          0.42          0.02         2.67 o
  -1  -6   1        200.91        222.20         8.87 o
   0  -6   1        214.21        218.42         7.56 o
   1  -6   1         65.79         78.92         6.90 o
   2  -6   1         55.79         49.42         6.37 o
   3  -6   1          0.08         -2.87         5.32 o
   4  -6   1         21.95         23.81        10.72 o
   5  -6   1          1.15         -8.98         8.98 o
   6  -6   1          0.52        -12.50        19.21 o
   7  -6   1         15.59         -9.46        15.81 o
  -9  -5   1         53.50         71.29        19.15 o
  -8  -5   1         17.07         -0.72        11.77 o
  -7  -5   1          8.75         -0.10        11.38 o
  -6  -5   1        127.03        109.63         9.49 o
  -5  -5   1          0.02         -4.63         4.63 o
  -4  -5   1        428.18        467.07         9.70 o
  -3  -5   1         32.35         48.84         3.86 o
  -2  -5   1          9.47          6.79         2.94 o
  -1  -5   1        196.19        213.15         5.03 o
   0  -5   1          2.08         -1.22         3.14 o
   1  -5   1          3.39          2.26         2.59 o
   2  -5   1       1352.89       1352.69        20.18 o
   3  -5   1        525.45        513.87        13.10 o
   4  -5   1        320.40        316.57        14.86 o
   5  -5   1          4.20         14.37        11.30 o
   6  -5   1         33.68          8.46        13.77 o
   7  -5   1         22.42         14.94        15.47 o
  -9  -4   1         74.98        124.36        27.50 o
  -8  -4   1         79.10        115.65        25.96 o
  -7  -4   1        242.66        293.21        19.04 o
  -6  -4   1         65.90         64.93         7.48 o
  -5  -4   1         28.47         14.15         4.76 o
  -4  -4   1        272.58        276.26         7.41 o
  -3  -4   1        579.02        590.17         9.62 o
  -2  -4   1        276.06        287.85         6.50 o
  -1  -4   1        723.85        690.29         9.51 o
   0  -4   1       1752.35       1618.75        20.50 o
   1  -4   1          0.02         -2.42         2.42 o
   2  -4   1        299.53        282.64         7.61 o
   3  -4   1       1375.66       1390.00        20.23 o
   4  -4   1        171.64        175.40         9.42 o
   5  -4   1          4.58          1.47         8.45 o
   6  -4   1          7.85          6.05         9.21 o
   7  -4   1          0.52         -1.42        13.81 o
  -9  -3   1         23.25         14.55        15.42 o
  -8  -3   1         12.77          6.61        13.02 o
  -7  -3   1        102.89        155.50        25.33 o
  -6  -3   1         40.90         54.46         8.45 o
  -5  -3   1        116.28        124.27         8.65 o
  -4  -3   1        157.95        150.79         5.58 o
  -3  -3   1        839.63        869.12        11.81 o
  -2  -3   1         14.54         12.20         2.32 o
  -1  -3   1        185.87        183.03         4.00 o
   0  -3   1       1909.79       1800.11        21.07 o
   1  -3   1        138.19        153.76         4.78 o
   2  -3   1        147.71        155.22         5.64 o
   3  -3   1         65.75         79.32         5.14 o
   4  -3   1          2.91         -1.90         3.95 o
   5  -3   1        382.48        362.75        14.22 o
   6  -3   1        187.89        177.80        16.16 o
   7  -3   1          0.07         19.30        11.18 o
   8  -3   1          0.06          9.47        14.08 o
  -9  -2   1         20.12         12.60        16.24 o
  -8  -2   1          2.71         -2.94        20.33 o
  -7  -2   1        248.87        347.10        30.90 o
  -6  -2   1        243.63        328.82        12.92 o
  -5  -2   1          2.63         -4.06         4.06 o
  -4  -2   1        352.46        404.61        13.37 o
  -3  -2   1        226.20        195.80         8.64 o
  -2  -2   1       1968.78       1774.37        16.12 o
  -1  -2   1       3082.45       2968.03        26.23 o
   0  -2   1        138.98        141.81         4.09 o
   1  -2   1       1553.34       1458.66        14.72 o
   2  -2   1        351.02        346.73         6.92 o
   3  -2   1         58.24         63.70         4.51 o
   4  -2   1         56.73         68.92         5.38 o
   5  -2   1        396.04        341.06        13.06 o
   6  -2   1        116.04        112.28        11.56 o
   7  -2   1         24.22         23.62        11.15 o
   8  -2   1          4.26         13.76        12.90 o
  -9  -1   1         17.28         18.66        13.32 o
  -8  -1   1         45.33         47.21        16.06 o
  -7  -1   1        153.31        194.61        38.33 o
  -6  -1   1       1879.30       2167.18        41.91 o
  -5  -1   1        593.82        692.61        22.61 o
  -4  -1   1        734.14        886.86        22.93 o
  -3  -1   1       2690.61       3380.99        52.99 o
  -2  -1   1       4293.64       4366.98        73.21 o
  -1  -1   1        263.39        244.22         7.48 o
   0  -1   1         20.05         -3.16         3.16 o
   1  -1   1          0.46          2.50         1.81 o
   2  -1   1       1341.41       1270.82        13.72 o
   3  -1   1        727.76        737.92        11.35 o
   4  -1   1        156.20        156.37         6.46 o
   5  -1   1        924.24        910.37        19.48 o
   6  -1   1       1736.95       1598.55        33.12 o
   7  -1   1         20.22         20.74        17.94 o
   8  -1   1          9.20          7.67        12.17 o
  -9   0   1         13.34          7.24        13.75 o
  -8   0   1         33.58         29.69        13.20 o
  -7   0   1         44.60         48.60        13.38 o
  -6   0   1        354.92        340.29        15.84 o
  -5   0   1         45.57         45.14         6.66 o
  -4   0   1        437.58        424.22         9.92 o
  -3   0   1        709.12        702.25        10.49 o
  -2   0   1       3444.41       3445.66        44.85 o
  -1   0   1        496.68        473.77         7.97 o
   1   0   1        699.86        674.16        11.16 o
   2   0   1       4443.72       4179.27        39.63 o
   3   0   1        991.20       1000.68        15.44 o
   4   0   1        553.50        568.65        10.93 o
   5   0   1        105.04        131.53        10.92 o
   6   0   1        211.37        178.24        12.84 o
   7   0   1        328.71        308.47        19.63 o
   8   0   1         97.65        108.75        16.32 o
   9   0   1         10.58         -1.07        16.68 o
  -8   1   1         20.26          8.14        12.42 o
  -7   1   1        148.22        166.53        16.72 o
  -6   1   1         14.03          4.52        11.81 o
  -5   1   1        661.20        659.09        16.64 o
  -4   1   1        215.09        189.41         7.29 o
  -3   1   1         40.67         39.77         4.07 o
  -2   1   1       1424.89       1316.58        14.91 o
  -1   1   1       2823.91       2688.78        22.22 o
   1   1   1       4877.19       4876.88        64.28 o
   2   1   1       3126.09       3184.61        46.37 o
   3   1   1          8.15         -0.57         2.55 o
   4   1   1         66.12         77.06         5.06 o
   5   1   1        146.83        168.98         8.49 o
   6   1   1         78.84         77.98        11.26 o
   7   1   1          9.89         17.27        12.00 o
   8   1   1          8.85          7.41        11.00 o
   9   1   1          4.85         -5.64        13.34 o
  -8   2   1         52.01         56.52        14.96 o
  -7   2   1          0.56          1.45        10.22 o
  -6   2   1          7.38         35.78         9.96 o
  -5   2   1        190.80        219.54        11.24 o
  -4   2   1          8.53         13.24         3.77 o
  -3   2   1       2323.68       2309.65        25.37 o
  -2   2   1         70.73         64.70         3.72 o
  -1   2   1       2615.15       2394.51        21.85 o
   0   2   1       1980.70       1938.35        18.25 o
   1   2   1       7784.34       7735.65       100.05 o
   2   2   1       2706.83       2617.12        25.66 o
   3   2   1       1045.75       1069.09        11.44 o
   4   2   1        183.39        218.94         6.40 o
   5   2   1         85.07         88.39         6.25 o
   6   2   1        179.87        223.85        14.03 o
   7   2   1        185.27        195.80        19.52 o
   8   2   1        190.48        184.11        21.74 o
   9   2   1         36.70         28.88        14.46 o
  -8   3   1         65.77         58.80        17.78 o
  -7   3   1        150.21        154.08        17.47 o
  -6   3   1          7.11         22.37         9.65 o
  -5   3   1         14.99         18.81         6.36 o
  -4   3   1         28.31         46.58         6.25 o
  -3   3   1        718.75        786.62        13.63 o
  -2   3   1        866.89        863.72        12.78 o
  -1   3   1        166.93        172.81         5.09 o
   0   3   1        128.97        136.40         4.00 o
   1   3   1        244.42        250.80         5.01 o
   2   3   1       4033.13       3895.51        55.15 o
   3   3   1       2135.20       2132.80        22.91 o
   4   3   1         15.09         21.24         3.26 o
   5   3   1         19.85         16.20         4.13 o
   6   3   1         16.88         16.87         6.30 o
   7   3   1          1.21          6.09        11.00 o
   8   3   1         56.76         74.28        15.76 o
   9   3   1         64.89        117.40        20.29 o
  -7   4   1          1.80        -10.49        13.36 o
  -6   4   1         65.11         67.66        12.42 o
  -5   4   1         58.68         52.13         8.49 o
  -4   4   1        143.24        142.56         8.67 o
  -3   4   1         52.69         53.69         5.10 o
  -2   4   1          0.16         15.61         4.16 o
  -1   4   1        221.23        254.67         6.73 o
   0   4   1        173.81        187.63         5.22 o
   1   4   1       1720.84       1742.69        21.90 o
   2   4   1         20.49         25.88         4.46 o
   3   4   1         39.65         30.29         5.05 o
   4   4   1         82.08         68.58         4.75 o
   5   4   1        199.15        189.36         8.41 o
   6   4   1         50.79         68.23        12.47 o
   7   4   1         24.36         18.86        11.95 o
   8   4   1          1.22         22.52        19.22 o
   9   4   1          0.11         22.56        20.13 o
  -7   5   1         12.15         21.88        17.86 o
  -6   5   1        111.55        125.84        17.97 o
  -5   5   1          4.15          8.97         8.24 o
  -4   5   1        266.59        230.27        11.68 o
  -3   5   1          3.56          1.75         4.09 o
  -2   5   1        105.54        123.16         6.15 o
  -1   5   1         15.99         24.82         3.50 o
   0   5   1        289.45        301.27         6.96 o
   1   5   1          0.04          5.59         2.60 o
   2   5   1        106.75        179.32         6.39 o
   3   5   1          0.00         10.90         4.19 o
   4   5   1        411.36        441.80         8.33 o
   5   5   1         37.81         48.28         5.30 o
   6   5   1         22.10          8.19         5.64 o
   7   5   1         45.09         54.31        14.85 o
   8   5   1         74.94         66.93        16.40 o
   9   5   1          2.61          9.46        18.65 o
  -7   6   1          7.82         12.67        16.83 o
  -6   6   1         15.55         62.40        20.02 o
  -5   6   1         33.06         61.38        20.90 o
  -4   6   1        244.00        277.22        15.34 o
  -3   6   1         13.34         19.28         6.25 o
  -2   6   1         14.27         13.15         5.13 o
  -1   6   1         24.49         35.06         4.48 o
   0   6   1        122.51        150.78         8.88 o
   1   6   1         43.13         53.40         3.56 o
   2   6   1        376.33        351.86         7.70 o
   3   6   1         64.34         83.36         4.61 o
   4   6   1        181.53        214.86         9.47 o
   5   6   1        189.11        176.73         6.30 o
   6   6   1         50.28         56.33         7.42 o
   7   6   1         12.51         12.13        12.01 o
   8   6   1        252.31        254.85        24.31 o
   9   6   1         21.74         28.76        20.43 o
  -6   7   1         25.11         33.45        19.60 o
  -5   7   1         55.77         60.28        19.83 o
  -4   7   1        179.21        175.12        15.84 o
  -3   7   1         62.22         64.23         9.35 o
  -2   7   1         21.61         17.88         6.30 o
  -1   7   1         10.26          6.33         4.75 o
   0   7   1        299.42        292.79        10.76 o
   1   7   1       1211.63       1194.47        24.37 o
   2   7   1         13.41         21.61         3.27 o
   3   7   1         35.71         31.58         3.40 o
   4   7   1         37.35         43.88         6.31 o
   5   7   1         94.54        119.79         8.06 o
   6   7   1         34.55         36.39         7.04 o
   7   7   1         38.95         48.04        15.55 o
   8   7   1          3.07         -7.22        12.81 o
   9   7   1         98.76         98.66        21.51 o
  -5   8   1        158.42        194.76        29.68 o
  -4   8   1        134.62        155.83        16.68 o
  -3   8   1         87.22        115.72        13.43 o
  -2   8   1        186.48        299.86        23.62 o
  -1   8   1        214.33        260.73        13.74 o
   0   8   1          1.29          6.33         5.83 o
   1   8   1         56.95         70.42         7.43 o
   2   8   1         35.31         54.28         6.13 o
   3   8   1          7.50          1.21         4.34 o
   4   8   1         17.45         19.48         4.90 o
   5   8   1        123.75        120.78         8.35 o
   6   8   1         18.59         16.35        10.85 o
   7   8   1        219.22        231.42        26.33 o
   8   8   1         44.43         49.99        18.08 o
   9   8   1         66.37         76.94        23.53 o
  -5   9   1         13.06         11.97        19.72 o
  -4   9   1          3.63         -0.49        10.97 o
  -3   9   1         68.26         95.12        14.01 o
  -2   9   1         52.02         52.10        10.14 o
  -1   9   1        332.66        542.67        75.20 o
   0   9   1          5.16         43.64        12.34 o
   2   9   1        435.95        451.70        15.46 o
   3   9   1         76.49        152.32        13.68 o
   4   9   1         79.98         64.79         7.81 o
   5   9   1        209.01        203.33        13.26 o
   6   9   1        112.78        130.51        13.97 o
   7   9   1          0.00         -2.20        12.46 o
   8   9   1          1.06        -11.15        14.27 o
  -4  10   1        154.02        183.73        20.65 o
  -3  10   1         55.70         57.97        13.86 o
  -2  10   1        465.01        456.53        24.12 o
  -1  10   1        102.26        143.15        17.55 o
   0  10   1        378.09        305.44        21.77 o
   1  10   1         43.51         55.41        12.78 o
   2  10   1          2.91         45.20        11.93 o
   3  10   1        102.81        122.36        19.64 o
   4  10   1        441.65        466.29        21.85 o
   5  10   1        280.04        292.07        17.04 o
   6  10   1        556.93        547.17        38.90 o
   7  10   1          2.28         40.34        17.46 o
   8  10   1         15.44         33.33        21.57 o
  -3  11   1         15.91         23.03        13.37 o
  -2  11   1         76.96         76.37        16.55 o
  -1  11   1         10.09         11.92        11.84 o
   0  11   1         29.26         23.46        13.27 o
   1  11   1          1.61         14.99        16.09 o
   2  11   1         44.50         17.29        19.64 o
   3  11   1        112.17         88.56        20.20 o
   4  11   1        693.93        727.34        40.57 o
   5  11   1         23.93         10.59        11.70 o
   6  11   1         58.99        125.75        22.32 o
   7  11   1         21.86         21.85        29.18 o
  -2  12   1         30.18         16.84        18.22 o
  -1  12   1          0.10          3.75        17.34 o
   0  12   1         61.45         19.74        34.09 o
   1  12   1         23.96         26.76        17.84 o
   2  12   1          6.79          5.33        16.44 o
   3  12   1        123.43        152.33        26.31 o
   4  12   1        182.56        222.71        29.16 o
   5  12   1          8.98          8.27        14.23 o
   6  12   1          0.00        -13.93        34.51 o
   0  13   1        256.10        278.60        34.93 o
   1  13   1         26.28         29.95        21.74 o
   2  13   1         40.57         11.61        36.05 o
   3  13   1          5.45          0.10        32.12 o
   4  13   1         19.42         26.01        16.72 o
   5  13   1         21.54          9.03        16.02 o
  -5 -13   2         25.70         12.44        25.95 o
  -4 -13   2        374.71        392.31        32.05 o
  -3 -13   2        107.87        103.73        22.93 o
  -2 -13   2          3.88         16.46        15.67 o
  -1 -13   2         18.76         -5.31        18.54 o
   0 -13   2         16.31         -3.80        24.13 o
  -6 -12   2         31.76         39.23        22.29 o
  -5 -12   2          5.55          9.46        14.20 o
  -4 -12   2         19.15         11.68        11.74 o
  -3 -12   2          7.86         14.00        14.22 o
  -2 -12   2          0.42        -29.60        29.60 o
  -1 -12   2         27.28         40.41        35.35 o
   0 -12   2          6.76         -6.71        17.37 o
   1 -12   2         99.71         54.76        35.07 o
  -7 -11   2         20.50         43.32        19.69 o
  -6 -11   2          0.45          2.16        22.02 o
  -5 -11   2        105.19        117.72        17.63 o
  -4 -11   2         69.56         90.27        14.34 o
  -3 -11   2         59.61         46.78        15.75 o
  -2 -11   2          0.65         -8.02        14.11 o
  -1 -11   2        116.38         80.44        19.37 o
   0 -11   2         63.04         45.93        39.42 o
   1 -11   2        135.42        174.44        25.92 o
   2 -11   2          1.44         -9.35        12.65 o
   3 -11   2         36.62         24.67        20.48 o
  -8 -10   2        228.76        226.34        31.32 o
  -7 -10   2        156.99        121.39        23.29 o
  -6 -10   2          0.15         -5.63        14.94 o
  -5 -10   2         37.36         55.47        13.76 o
  -4 -10   2         23.64         19.67        11.01 o
  -3 -10   2         47.49         47.69        10.93 o
  -2 -10   2         51.63         68.42        13.32 o
  -1 -10   2         25.74         13.76        11.32 o
   0 -10   2         74.71         60.20        14.20 o
   1 -10   2         51.71         55.00        15.87 o
   2 -10   2          0.01        -11.81        11.81 o
   3 -10   2          1.01          9.37        13.44 o
   4 -10   2         18.73         18.48        16.35 o
  -8  -9   2         44.43         24.78        17.80 o
  -7  -9   2         21.84         23.27        16.63 o
  -6  -9   2          2.98         16.60        15.18 o
  -5  -9   2          0.37         -8.72         8.72 o
  -4  -9   2        191.22        201.15        15.03 o
  -3  -9   2         13.93         20.77         6.31 o
  -2  -9   2        312.61        300.17        18.31 o
  -1  -9   2       1632.61       1584.90        35.97 o
   0  -9   2        453.07        433.16        19.69 o
   1  -9   2         80.00         87.41         9.66 o
   2  -9   2         53.53         50.09         9.04 o
   3  -9   2          0.67         -9.30         9.30 o
   4  -9   2         17.42         10.87        15.09 o
   5  -9   2         27.73         27.23        16.33 o
  -8  -8   2         11.87          1.21        15.76 o
  -7  -8   2          6.58         -0.16        11.82 o
  -6  -8   2          8.25         14.07        11.04 o
  -5  -8   2         15.08         22.99         7.72 o
  -4  -8   2         67.75         52.87         8.01 o
  -3  -8   2         69.38         73.94         7.82 o
  -2  -8   2         41.92         30.94         9.71 o
  -1  -8   2        143.07        128.92         9.72 o
   0  -8   2        165.72        208.70        12.48 o
   1  -8   2        920.94        939.29        21.77 o
   2  -8   2         89.61         88.43         9.73 o
   3  -8   2        102.41        116.78        12.36 o
   4  -8   2        217.29        239.04        20.25 o
   5  -8   2         12.02         34.45        15.51 o
  -9  -7   2         51.85         86.29        21.62 o
  -8  -7   2         28.02         18.04        17.01 o
  -7  -7   2         11.02         17.00        10.31 o
  -6  -7   2          3.35         12.87         9.91 o
  -5  -7   2         45.72         47.62         7.09 o
  -4  -7   2        173.01        155.44         8.70 o
  -3  -7   2        257.10        258.31         9.81 o
  -2  -7   2        169.23        167.21        10.80 o
  -1  -7   2        563.63        584.28        15.58 o
   0  -7   2         69.33         61.07         6.48 o
   1  -7   2        514.84        441.42        15.70 o
   2  -7   2        902.22        902.34        20.86 o
   3  -7   2        270.28        266.20        15.00 o
   4  -7   2         77.94         60.53        12.51 o
   5  -7   2          1.63         -0.75        10.97 o
   6  -7   2         68.74         51.69        38.11 o
  -9  -6   2         16.26          2.34        15.76 o
  -8  -6   2        219.07        200.88        52.64 o
  -7  -6   2        309.97        289.75        19.74 o
  -6  -6   2         32.69         32.92         7.44 o
  -5  -6   2         25.87         23.03         6.10 o
  -4  -6   2        166.63        173.53         8.55 o
  -3  -6   2         28.72         51.28         4.56 o
  -2  -6   2         54.29         64.17         4.30 o
  -1  -6   2         17.02         21.55         3.67 o
   0  -6   2          7.12         13.48         4.59 o
   1  -6   2         12.11          1.12         4.52 o
   2  -6   2        102.51         88.02         7.90 o
   3  -6   2        237.00        230.39        12.16 o
   4  -6   2         30.78         12.78         9.60 o
   5  -6   2         17.22          0.29         9.89 o
   6  -6   2         44.51         11.73        26.73 o
  -9  -5   2          7.10         33.24        17.25 o
  -8  -5   2         10.06          9.63        14.09 o
  -7  -5   2          2.02         -1.10         8.47 o
  -6  -5   2        453.84        442.59        16.31 o
  -5  -5   2        121.70        155.69        10.74 o
  -4  -5   2        190.66        180.85         7.37 o
  -3  -5   2        952.57        948.07        14.90 o
  -2  -5   2        310.28        354.55         6.71 o
  -1  -5   2         22.85         33.41         3.62 o
   0  -5   2        412.14        417.40         9.35 o
   1  -5   2          5.26          2.56         3.50 o
   2  -5   2         94.07         79.49         5.16 o
   3  -5   2          4.47         10.52         5.05 o
   4  -5   2          1.74         -7.04         7.04 o
   5  -5   2        215.37        220.59        16.92 o
   6  -5   2        172.37        213.31        27.00 o
   7  -5   2         19.61         29.18        16.10 o
  -9  -4   2         39.13         53.55        18.39 o
  -8  -4   2          0.21         -8.08        13.66 o
  -7  -4   2         20.22         19.54         8.71 o
  -6  -4   2         47.01         43.77         6.85 o
  -5  -4   2        111.86        108.75         8.49 o
  -4  -4   2        519.39        541.86        11.69 o
  -3  -4   2         86.37         87.88         9.42 o
  -2  -4   2        390.98        403.49         7.45 o
  -1  -4   2       1564.32       1628.64        18.27 o
   0  -4   2        318.75        266.05         7.04 o
   1  -4   2          6.42         14.31         3.29 o
   2  -4   2          0.93          3.24         3.04 o
   3  -4   2        645.14        643.77        13.12 o
   4  -4   2         51.71         48.29         6.99 o
   5  -4   2        629.69        631.26        20.61 o
   6  -4   2         54.47         55.60        15.34 o
   7  -4   2          0.18          8.46        13.98 o
  -9  -3   2          6.83          2.32        28.06 o
  -8  -3   2         53.39         62.70        13.43 o
  -7  -3   2         16.28         -2.03        16.64 o
  -6  -3   2        558.50        558.53        18.08 o
  -5  -3   2        148.38        186.20         9.70 o
  -4  -3   2         80.47         84.60         4.38 o
  -3  -3   2         49.37         54.21         3.50 o
  -2  -3   2          1.97         -0.02         2.16 o
  -1  -3   2        448.78        411.50         6.74 o
   0  -3   2        104.18        123.77         4.68 o
   1  -3   2         18.99         14.34         2.60 o
   2  -3   2       1516.30       1519.73        17.41 o
   3  -3   2         15.52         17.75         3.54 o
   4  -3   2          1.46          8.94         4.41 o
   5  -3   2        830.15        808.11        20.23 o
   6  -3   2          7.26         14.14         9.15 o
   7  -3   2        219.18        239.88        19.94 o
   8  -3   2         18.95          0.34        16.05 o
  -9  -2   2         56.52         82.98        20.43 o
  -8  -2   2        163.61        197.28        25.98 o
  -7  -2   2         37.81         39.41        12.11 o
  -6  -2   2        132.39        158.35        15.08 o
  -5  -2   2          1.03          4.96         4.73 o
  -4  -2   2        147.48        123.80         5.94 o
  -3  -2   2         47.00         53.72         5.60 o
  -2  -2   2        980.74        864.42        10.13 o
  -1  -2   2       1696.01       1640.43        17.40 o
   0  -2   2      26650.77      27294.34       235.97 o
   1  -2   2         73.55         68.71         3.48 o
   2  -2   2          3.06          6.33         2.60 o
   3  -2   2        290.25        278.06         7.51 o
   4  -2   2         91.06         99.87         6.78 o
   5  -2   2          2.11          4.37         5.58 o
   6  -2   2          3.59          1.10         7.02 o
   7  -2   2          1.45         -0.22        10.33 o
   8  -2   2         34.14         23.36        12.84 o
  -9  -1   2         41.40         41.70        15.74 o
  -8  -1   2         13.59          4.18        12.87 o
  -7  -1   2         63.34         59.84        18.69 o
  -6  -1   2       1958.43       1947.56        44.35 o
  -5  -1   2       1027.29       1043.71        21.35 o
  -4  -1   2        416.05        431.87        10.54 o
  -3  -1   2        817.27        803.82        14.26 o
  -2  -1   2       4650.44       4452.15        45.09 o
  -1  -1   2       2991.43       2667.18        29.63 o
   0  -1   2       1671.56       1584.55        15.24 o
   1  -1   2        471.88        447.73         6.09 o
   2  -1   2        121.93        127.10         4.49 o
   3  -1   2        176.64        188.26         6.12 o
   4  -1   2         32.69         41.20         4.07 o
   5  -1   2        113.86         97.61         8.14 o
   6  -1   2       1105.00       1080.28        37.50 o
   7  -1   2          8.04          8.76        10.02 o
   8  -1   2        111.86        184.43        21.83 o
  -9   0   2          0.10          6.98        14.07 o
  -8   0   2          1.18        -10.67        10.67 o
  -7   0   2          1.50          5.70        10.67 o
  -6   0   2         71.33         82.34         9.89 o
  -5   0   2         10.31         11.67         4.98 o
  -4   0   2        360.80        382.34         8.30 o
  -3   0   2       1022.18       1008.60        14.55 o
  -2   0   2          0.44         -1.90         2.44 o
  -1   0   2      10492.96      10335.76        91.08 o
   0   0   2         16.98         11.55         1.85 o
   1   0   2         69.01         58.54         2.74 o
   2   0   2        829.43        705.38         9.58 o
   3   0   2        117.82        120.98         5.25 o
   4   0   2          1.27         -1.31         2.69 o
   5   0   2        354.37        337.51        12.18 o
   6   0   2         69.59         50.58         8.41 o
   7   0   2         47.55         44.67        11.56 o
   8   0   2          1.37         -9.89         9.89 o
   9   0   2         20.13         21.28        16.16 o
  -8   1   2         10.85        -11.63        11.63 o
  -7   1   2         48.67         37.47        11.60 o
  -6   1   2         56.80         76.19         8.79 o
  -5   1   2         74.32         91.52        11.82 o
  -4   1   2       1191.51       1184.43        17.39 o
  -3   1   2        112.14        114.97         5.33 o
  -2   1   2       1129.34       1075.29        12.47 o
  -1   1   2       2150.88       2149.91        19.50 o
   0   1   2        324.72        316.47         7.59 o
   1   1   2       1374.25       1325.39        13.69 o
   2   1   2       3925.32       3816.26        36.25 o
   3   1   2        203.06        233.49         6.05 o
   4   1   2         51.50         65.58         5.49 o
   5   1   2        167.98        166.54        10.25 o
   6   1   2        328.50        295.26        16.09 o
   7   1   2         49.85         48.50        11.39 o
   8   1   2         40.57         41.56        13.29 o
   9   1   2          9.65          2.73        13.18 o
  -8   2   2         72.86        108.13        16.64 o
  -7   2   2          3.93         -2.16        12.63 o
  -6   2   2        125.23        135.36        11.05 o
  -5   2   2         61.11         80.72         7.96 o
  -4   2   2         53.05         66.03         5.21 o
  -3   2   2        426.55        379.71         8.72 o
  -2   2   2       1534.07       1577.89        17.08 o
  -1   2   2         45.25         38.34         3.09 o
   0   2   2         79.63         77.47         3.62 o
   1   2   2       2472.81       2517.16        24.48 o
   2   2   2        130.69        138.14         4.25 o
   3   2   2       1055.04       1084.01        12.73 o
   4   2   2       2507.50       2506.84        26.15 o
   5   2   2        278.43        249.31        11.14 o
   6   2   2         69.90         85.09        10.25 o
   7   2   2          1.55         -8.18         9.87 o
   8   2   2          0.15         -9.86        12.57 o
   9   2   2          1.02        -10.65        13.00 o
  -8   3   2         78.48         56.37        15.50 o
  -7   3   2          0.00        -14.34        14.34 o
  -6   3   2         68.73         64.88        13.08 o
  -5   3   2         25.03         10.46         6.14 o
  -4   3   2        302.49        275.41        10.05 o
  -3   3   2        300.24        361.21         9.39 o
  -2   3   2       3001.61       3135.46        30.02 o
  -1   3   2       1451.65       1360.84        14.21 o
   0   3   2        122.76        125.20         4.31 o
   1   3   2          1.14          3.00         2.15 o
   2   3   2        833.25        867.24        15.53 o
   3   3   2       1114.45       1160.94        14.34 o
   4   3   2        318.79        332.35         8.31 o
   5   3   2          0.43         -2.32         3.51 o
   6   3   2        141.91        143.49        11.82 o
   7   3   2         38.70         32.45        13.53 o
   8   3   2        172.55        177.35        20.70 o
   9   3   2         94.87        117.87        21.06 o
  -7   4   2         39.00         46.47        13.65 o
  -6   4   2        142.77        160.58        16.06 o
  -5   4   2          6.77          5.75         6.55 o
  -4   4   2         55.02         57.71         6.41 o
  -3   4   2         75.59         79.15         5.82 o
  -2   4   2         92.81        107.64         5.54 o
  -1   4   2        834.07        833.05        11.45 o
   0   4   2        237.38        248.54         7.17 o
   1   4   2        174.59        162.82         6.66 o
   2   4   2        247.45        238.68         8.67 o
   3   4   2          3.17          9.49         4.28 o
   4   4   2        583.10        631.69        12.37 o
   5   4   2        281.56        298.64         8.97 o
   6   4   2        261.75        246.02        14.11 o
   7   4   2          2.81        -17.25        17.25 o
   8   4   2          2.50          5.91        14.73 o
   9   4   2         29.65         39.44        21.20 o
  -7   5   2          0.00        -11.15        19.36 o
  -6   5   2          0.01          2.76        15.57 o
  -5   5   2         59.08         47.65         8.92 o
  -4   5   2         63.70         74.03         8.03 o
  -3   5   2         38.18         38.98         7.34 o
  -2   5   2          0.91         -1.29         3.17 o
  -1   5   2        270.21        244.82         7.06 o
   0   5   2       1447.15       1550.85        18.18 o
   1   5   2        402.87        422.69        11.22 o
   2   5   2       2397.67       2513.72        26.85 o
   3   5   2         12.71         -2.83         4.55 o
   4   5   2        140.70        141.26         7.95 o
   5   5   2          7.54         23.85         5.79 o
   6   5   2         24.10         38.11         7.58 o
   7   5   2        209.44        220.04        21.41 o
   8   5   2        402.49        372.19        35.09 o
   9   5   2          4.79         -9.12        16.86 o
  -7   6   2         57.57         79.97        23.60 o
  -6   6   2          8.87         32.89        17.37 o
  -5   6   2        639.00        580.98        28.62 o
  -4   6   2          0.01         32.52         9.09 o
  -3   6   2          2.41         -5.17         5.17 o
  -2   6   2         68.28         69.63         7.66 o
  -1   6   2         37.72         40.90         4.79 o
   0   6   2         31.84         40.78         3.80 o
   1   6   2        346.53        347.12         8.96 o
   2   6   2          0.20          0.10         2.56 o
   3   6   2        658.24        561.91        13.62 o
   4   6   2        172.92        158.18        10.91 o
   5   6   2          8.83         12.88         2.95 o
   6   6   2        531.72        458.83        16.53 o
   7   6   2         86.50         59.72        15.04 o
   8   6   2         22.87         42.24        15.84 o
   9   6   2        184.64        285.95        34.03 o
  -6   7   2          0.21          0.42        17.85 o
  -5   7   2         10.75          8.34        11.95 o
  -4   7   2         14.36         49.68        12.15 o
  -3   7   2        196.04        218.00        14.20 o
  -2   7   2          0.02          4.31         6.16 o
  -1   7   2        128.34        147.66        10.32 o
   0   7   2         56.66         77.28         6.07 o
   1   7   2        529.57        554.59        11.96 o
   2   7   2         73.72         63.27         4.54 o
   3   7   2        123.28        146.34         7.57 o
   4   7   2        144.24        135.87         9.35 o
   5   7   2        251.67        250.16        10.88 o
   6   7   2        122.34        114.94        15.21 o
   7   7   2         54.01         51.13        15.05 o
   8   7   2          1.27          0.21        13.58 o
   9   7   2        216.19        207.92        33.25 o
  -5   8   2         37.60         32.83        36.05 o
  -4   8   2         12.34         30.15        11.43 o
  -3   8   2         49.17         75.03        11.78 o
  -2   8   2         97.58        184.53        20.74 o
  -1   8   2        266.25        325.51        15.47 o
   0   8   2         15.35         13.66         6.39 o
   1   8   2         55.25         67.96         7.93 o
   2   8   2         92.51        100.41         8.32 o
   3   8   2          3.51          0.19         4.03 o
   4   8   2          1.52         -0.71         2.83 o
   5   8   2         82.94         79.61         7.33 o
   6   8   2         53.88         49.51         9.23 o
   7   8   2         25.98         39.33        24.32 o
   8   8   2         22.77         46.13        16.18 o
   9   8   2        113.91        136.69        23.29 o
  -5   9   2          3.39         18.28        31.28 o
  -4   9   2        465.17        471.54        25.88 o
  -3   9   2          3.71          2.75        10.45 o
  -2   9   2        464.65        451.39        19.86 o
  -1   9   2        280.60        340.36        16.92 o
   0   9   2         99.43        138.20        19.54 o
   1   9   2        517.15        530.62        19.64 o
   2   9   2        463.93        540.96        22.78 o
   3   9   2          0.75          2.89         5.16 o
   4   9   2        490.72        484.57        14.93 o
   5   9   2        254.21        302.16        19.42 o
   6   9   2        184.92        203.06        13.20 o
   7   9   2         49.99         37.67        15.19 o
   8   9   2         15.47         31.69        16.52 o
  -4  10   2         34.93         27.82        13.82 o
  -3  10   2         64.32         74.23        16.04 o
  -2  10   2        511.24        553.26        26.18 o
  -1  10   2        229.24        238.64        19.28 o
   0  10   2          0.19          5.80         9.11 o
   1  10   2          9.78          1.08        10.24 o
   2  10   2        116.10        119.92        15.28 o
   3  10   2        272.44        285.54        18.28 o
   4  10   2        164.73        232.55        45.77 o
   5  10   2         19.23         54.31        10.42 o
   6  10   2         15.92         69.02        24.13 o
   7  10   2         15.50         14.69        16.01 o
   8  10   2         26.46         20.39        33.11 o
  -3  11   2         20.16         23.84        21.06 o
  -2  11   2          1.74         15.03        12.14 o
  -1  11   2          8.83         26.86        12.07 o
   0  11   2         22.93         32.27        14.10 o
   1  11   2         72.96         60.08        14.72 o
   2  11   2         15.90         21.99        14.89 o
   3  11   2        346.19        329.03        30.95 o
   4  11   2         35.50         32.55        21.88 o
   5  11   2        171.26        170.36        16.93 o
   6  11   2         21.14         17.98        15.57 o
  -2  12   2         16.04          8.67        13.10 o
  -1  12   2        237.43        278.75        29.20 o
   0  12   2          3.62          1.82        15.87 o
   1  12   2          0.73         -9.61        15.70 o
   2  12   2         13.55          8.61        17.22 o
   3  12   2        155.24        161.06        27.50 o
   4  12   2         30.02          2.17        15.30 o
   5  12   2        209.66        158.32        21.25 o
   6  12   2         88.26         49.26        39.14 o
   0  13   2         26.23         50.80        21.44 o
   1  13   2         26.21         60.85        29.46 o
   2  13   2         47.40         79.83        22.07 o
   3  13   2         14.40         14.41        30.02 o
   4  13   2        149.69        191.04        30.63 o
   5  13   2        485.95        512.04        60.17 o
  -4 -13   3        269.26        290.65        67.85 o
  -3 -13   3          2.18        -14.86        14.86 o
  -2 -13   3         26.16         29.25        24.12 o
  -1 -13   3         61.15         40.64        22.29 o
  -6 -12   3          9.84         14.90        19.22 o
  -5 -12   3        105.84         73.22        17.90 o
  -4 -12   3          0.72         -7.74        13.84 o
  -3 -12   3         44.57         54.83        16.48 o
  -2 -12   3          0.06         26.64        16.00 o
  -1 -12   3         37.53         43.12        18.71 o
   0 -12   3          2.72         -1.54        22.73 o
   1 -12   3        233.12        205.39        27.87 o
  -7 -11   3          2.67          8.45        18.73 o
  -6 -11   3          2.45         28.52        22.30 o
  -5 -11   3        305.55        282.21        25.57 o
  -4 -11   3          0.08         -0.84        10.61 o
  -3 -11   3        103.87        107.39        15.33 o
  -2 -11   3         11.68         29.89        11.92 o
  -1 -11   3         61.84         69.16        22.12 o
   0 -11   3          0.05        -13.78        13.78 o
   1 -11   3        177.32        235.46        29.48 o
   2 -11   3          0.58         -9.67        13.29 o
  -7 -10   3        324.76        274.88        72.10 o
  -6 -10   3        333.88        297.34        33.53 o
  -5 -10   3         62.33         59.29        14.78 o
  -4 -10   3        218.13        218.61        17.92 o
  -3 -10   3         54.80         50.02        11.48 o
  -2 -10   3          0.02         -1.02         9.44 o
  -1 -10   3          2.57         -5.49        10.59 o
   0 -10   3        154.36        171.98        19.33 o
   1 -10   3        160.96        155.20        21.11 o
   2 -10   3          2.55         11.00        10.85 o
   3 -10   3          0.24          2.01        17.45 o
   4 -10   3         20.34         16.33        19.39 o
  -8  -9   3         92.59         85.80        18.68 o
  -7  -9   3          0.02          1.59        15.97 o
  -6  -9   3         97.22         77.28        19.73 o
  -5  -9   3          2.84         -4.49        10.91 o
  -4  -9   3         16.83         14.49         8.44 o
  -3  -9   3         91.45         84.46        11.75 o
  -2  -9   3         49.86         39.51         8.33 o
  -1  -9   3        103.56        108.20        12.01 o
   0  -9   3         77.89         64.67        10.57 o
   1  -9   3         81.99         69.32        10.11 o
   2  -9   3          0.00          2.97         7.35 o
   3  -9   3         54.11         51.32        13.11 o
   4  -9   3         19.78         24.88        15.79 o
  -8  -8   3         32.94         15.92        15.47 o
  -7  -8   3         45.42         41.22        14.94 o
  -6  -8   3         35.98         22.75        13.83 o
  -5  -8   3        150.16        142.32        29.04 o
  -4  -8   3          3.16         13.85         6.04 o
  -3  -8   3        506.04        476.84        16.10 o
  -2  -8   3        620.86        588.74        17.98 o
  -1  -8   3          1.68          1.47         8.18 o
   0  -8   3        857.37        839.00        24.88 o
   1  -8   3          1.32         -5.75         5.75 o
   2  -8   3         74.90         64.71         9.02 o
   3  -8   3         47.01         60.01        15.21 o
   4  -8   3         54.98         52.54        13.30 o
   5  -8   3         98.39         80.47        15.95 o
  -9  -7   3          4.19          9.77        17.55 o
  -8  -7   3          1.97         19.69        14.32 o
  -7  -7   3          7.97         -0.90        10.20 o
  -6  -7   3          0.86          7.74        10.41 o
  -5  -7   3         13.92          6.68         6.37 o
  -4  -7   3        120.29        131.01         8.81 o
  -3  -7   3         34.72         43.32         6.35 o
  -2  -7   3         35.75         35.66         6.53 o
  -1  -7   3        252.23        237.64        16.61 o
   0  -7   3        664.58        644.27        17.32 o
   1  -7   3          0.21         -1.47         5.11 o
   2  -7   3         27.10         24.66         6.53 o
   3  -7   3        107.75        112.25        11.43 o
   4  -7   3         74.43         75.20        12.92 o
   5  -7   3          3.09          1.02        11.15 o
   6  -7   3        178.51        185.85        23.97 o
  -9  -6   3        183.16        187.28        25.91 o
  -8  -6   3         17.54         -1.07        14.62 o
  -7  -6   3        136.73        142.50        19.32 o
  -6  -6   3         35.97         17.71        10.53 o
  -5  -6   3        111.22        142.29        11.43 o
  -4  -6   3        199.71        215.59        17.69 o
  -3  -6   3        300.66        338.47        10.65 o
  -2  -6   3        807.52        832.51        14.17 o
  -1  -6   3          2.22         -2.91         3.21 o
   0  -6   3        314.75        304.32        11.32 o
   1  -6   3          0.74          0.38         4.41 o
   2  -6   3       1339.24       1273.51        24.07 o
   3  -6   3         25.35         32.57         7.68 o
   4  -6   3         47.39         34.32        10.23 o
   5  -6   3         65.36         50.70        18.26 o
   6  -6   3         54.31         69.49        22.18 o
  -9  -5   3         17.21          8.17        16.41 o
  -8  -5   3         19.87         12.22        14.65 o
  -7  -5   3        632.57        615.23        24.75 o
  -6  -5   3         83.70         86.44         9.79 o
  -5  -5   3         75.22         67.81        17.19 o
  -4  -5   3          6.31          2.26         3.93 o
  -3  -5   3        178.78        160.10         6.79 o
  -2  -5   3         38.14         37.50         3.15 o
  -1  -5   3         19.38         11.52         2.84 o
   0  -5   3        362.54        398.99         9.28 o
   1  -5   3        139.70        161.77         9.09 o
   2  -5   3        161.31        177.92         8.81 o
   3  -5   3        148.77        166.70         9.97 o
   4  -5   3        556.89        523.44        37.94 o
   5  -5   3         20.83         20.50         9.93 o
   6  -5   3        129.96        179.09        21.76 o
   7  -5   3         30.37         33.59        25.88 o
  -9  -4   3          5.46          5.88        15.83 o
  -8  -4   3         17.66         23.61        14.76 o
  -7  -4   3        155.21        146.84        15.14 o
  -6  -4   3         25.79         32.47         7.07 o
  -5  -4   3        509.00        495.54        15.13 o
  -4  -4   3        118.42        113.80         6.75 o
  -3  -4   3         18.19         14.26         2.84 o
  -2  -4   3        366.71        331.19         7.48 o
  -1  -4   3         84.50         97.64         4.62 o
   0  -4   3       2024.81       2025.65        23.38 o
   1  -4   3          3.85          9.65         3.18 o
   2  -4   3        387.15        397.90         8.34 o
   3  -4   3        503.04        487.77        11.50 o
   4  -4   3         38.72         31.07         6.38 o
   5  -4   3        194.18        226.99        14.92 o
   6  -4   3        309.86        323.31        25.44 o
   7  -4   3         43.67         44.23        19.53 o
  -9  -3   3          6.32         17.09        21.04 o
  -8  -3   3         36.51         48.81        17.06 o
  -7  -3   3         87.18         90.22        12.30 o
  -6  -3   3        993.01        970.23        21.94 o
  -5  -3   3        147.13        171.06        14.83 o
  -4  -3   3        107.19         91.58         5.58 o
  -3  -3   3         71.34         77.73         4.32 o
  -2  -3   3        169.12        190.29         6.14 o
  -1  -3   3        166.93        161.20         5.42 o
   0  -3   3        415.68        405.77         6.84 o
   1  -3   3        489.08        485.97         7.62 o
   2  -3   3          4.42         10.11         3.02 o
   3  -3   3        498.39        482.78        10.69 o
   4  -3   3          0.93          1.47         4.87 o
   5  -3   3        148.79        166.61        11.40 o
   6  -3   3        644.92        627.51        25.58 o
   7  -3   3         13.36          1.00        10.64 o
   8  -3   3        218.41        178.51        23.99 o
  -9  -2   3         46.03         40.89        21.77 o
  -8  -2   3         23.56         33.71        13.06 o
  -7  -2   3        211.14        247.21        15.89 o
  -6  -2   3        323.60        335.61        13.82 o
  -5  -2   3        142.12        155.65         9.34 o
  -4  -2   3        127.96        117.76         8.85 o
  -3  -2   3        149.32        165.67         7.19 o
  -2  -2   3         27.37         28.02         3.42 o
  -1  -2   3        377.22        350.98         6.84 o
   0  -2   3      17943.34      18008.38       141.68 o
   1  -2   3        227.71        239.21         5.19 o
   2  -2   3        633.84        607.60         9.49 o
   3  -2   3          0.00          1.23         2.85 o
   4  -2   3        185.43        212.27        10.00 o
   5  -2   3        298.78        268.40        12.56 o
   6  -2   3        486.26        490.55        20.39 o
   7  -2   3         44.86         50.08        12.51 o
   8  -2   3          1.79         -3.90        12.50 o
  -9  -1   3        331.73        336.55        37.73 o
  -8  -1   3         66.96         90.88        18.17 o
  -7  -1   3         62.37         61.09        15.63 o
  -6  -1   3        108.81        100.87         9.26 o
  -5  -1   3        203.33        210.58        10.43 o
  -4  -1   3       2107.66       2086.09        25.70 o
  -3  -1   3        794.89        795.11        13.42 o
  -2  -1   3        207.94        189.83         5.69 o
  -1  -1   3        786.28        751.91        10.07 o
   0  -1   3       1028.08       1031.01        12.38 o
   1  -1   3        798.26        780.36         8.48 o
   2  -1   3         69.10         68.24         3.59 o
   3  -1   3        250.30        248.39         6.61 o
   4  -1   3         14.26         23.79         4.49 o
   5  -1   3        284.88        254.04        11.66 o
   6  -1   3         13.37          6.73         7.80 o
   7  -1   3          0.04         -2.32         9.88 o
   8  -1   3          9.72         18.85        13.13 o
  -9   0   3         36.98         51.94        18.35 o
  -8   0   3          4.50         -7.92        11.51 o
  -7   0   3          0.45         -3.28        11.37 o
  -6   0   3         49.20         53.48         8.18 o
  -5   0   3        423.74        420.57        13.80 o
  -4   0   3        175.12        184.40         7.92 o
  -3   0   3         35.22         31.93         4.01 o
  -2   0   3       2115.14       2114.11        23.07 o
  -1   0   3        172.93        151.71         5.18 o
   0   0   3         35.10         27.36         2.57 o
   1   0   3       1657.25       1532.17        15.68 o
   2   0   3        637.68        574.42         8.79 o
   3   0   3          8.00          7.14         3.16 o
   4   0   3          1.59          3.83         2.64 o
   5   0   3        487.91        438.34        13.58 o
   6   0   3          6.93         15.56         7.29 o
   7   0   3         97.17         81.44        14.84 o
   8   0   3         12.10         -9.72        11.72 o
   9   0   3         36.97         59.60        17.29 o
  -8   1   3          2.76          5.21        13.49 o
  -7   1   3         28.46         29.47        11.56 o
  -6   1   3        572.61        532.94        19.11 o
  -5   1   3        142.99        153.78        10.84 o
  -4   1   3          0.18         -2.58         3.38 o
  -3   1   3       4798.16       5013.46        47.33 o
  -2   1   3        797.62        807.72         9.94 o
  -1   1   3        171.56        184.89         5.01 o
   0   1   3         32.90         31.89         2.79 o
   1   1   3         60.46         74.27         3.48 o
   2   1   3       3549.98       3377.11        33.20 o
   3   1   3       1128.92       1127.51        16.27 o
   4   1   3         18.39         27.81         5.26 o
   5   1   3         70.89        107.20         8.72 o
   6   1   3          0.02         -5.89         6.12 o
   7   1   3         48.22         33.69        11.22 o
   8   1   3         28.45         13.59        11.81 o
   9   1   3         46.30         33.49        16.67 o
  -8   2   3        261.23        293.67        30.09 o
  -7   2   3          6.69         -9.32         9.32 o
  -6   2   3         74.79         81.42         9.49 o
  -5   2   3          1.27         -4.94         4.94 o
  -4   2   3         63.88         86.37         6.01 o
  -3   2   3        589.49        583.92        10.75 o
  -2   2   3          0.18          0.49         2.53 o
  -1   2   3        430.32        383.90         6.77 o
   0   2   3         71.08         59.12         3.36 o
   1   2   3         57.89         56.41         2.76 o
   2   2   3          1.85          7.34         1.78 o
   3   2   3       1024.12       1088.63        13.25 o
   4   2   3          5.94          4.48         2.63 o
   5   2   3        106.23        108.39         8.54 o
   6   2   3         89.81         93.03        10.87 o
   7   2   3        481.34        506.69        27.25 o
   8   2   3          7.70          2.68        10.73 o
   9   2   3         12.78          4.19        13.17 o
  -8   3   3         22.53         15.36        22.00 o
  -7   3   3          5.33          4.80        11.06 o
  -6   3   3         45.72         38.66        11.59 o
  -5   3   3         83.57         74.04         8.34 o
  -4   3   3        155.84        163.46         9.86 o
  -3   3   3        273.85        259.24         8.34 o
  -2   3   3        642.85        675.67        10.58 o
  -1   3   3         10.20         24.07         2.80 o
   0   3   3          3.09         -1.90         2.30 o
   1   3   3          0.01          2.28         1.65 o
   2   3   3         90.30         76.87         4.30 o
   3   3   3       1149.74       1077.38        14.87 o
   4   3   3       1454.02       1390.00        19.21 o
   5   3   3        361.14        350.43        17.13 o
   6   3   3        126.70        126.60        13.12 o
   7   3   3          2.21         13.28        11.18 o
   8   3   3         54.69         94.66        23.85 o
   9   3   3         68.77         61.37        17.37 o
  -7   4   3          1.12          2.12        13.50 o
  -6   4   3         49.93         37.06         9.71 o
  -5   4   3          4.27         -1.66         6.34 o
  -4   4   3        273.47        243.95        11.18 o
  -3   4   3         74.91         64.67         5.50 o
  -2   4   3        597.74        636.38        11.37 o
  -1   4   3          4.79          6.37         2.68 o
   0   4   3        282.99        303.53         7.86 o
   1   4   3        180.89        184.62         5.14 o
   2   4   3        427.91        427.79         7.46 o
   3   4   3         27.60         44.19         4.41 o
   4   4   3        205.60        223.17         9.25 o
   5   4   3         44.51         41.27         5.23 o
   6   4   3         11.35          7.19         6.88 o
   7   4   3         22.53         56.87        16.56 o
   8   4   3         62.97         48.84        19.14 o
   9   4   3         12.00         -3.67        17.06 o
  -7   5   3         11.31         30.67        20.14 o
  -6   5   3         61.47         57.55        17.91 o
  -5   5   3         27.96          5.48         8.07 o
  -4   5   3         71.41         79.27         8.20 o
  -3   5   3         41.19         62.39         6.41 o
  -2   5   3        286.95        288.52         8.78 o
  -1   5   3         30.69         36.78         4.33 o
   0   5   3         99.02        118.35         5.33 o
   1   5   3       3477.88       3516.48        33.74 o
   2   5   3          0.27          0.49         2.30 o
   3   5   3        376.63        391.95        12.11 o
   4   5   3        246.40        271.79         6.35 o
   5   5   3        373.45        366.52         8.86 o
   6   5   3        702.05        636.60        21.14 o
   7   5   3        171.79        150.00        21.40 o
   8   5   3         63.46         47.84        19.83 o
   9   5   3         44.01         77.05        46.15 o
  -6   6   3         35.38         20.32        20.48 o
  -5   6   3          0.94         68.68        14.40 o
  -4   6   3        109.55        106.74        12.11 o
  -3   6   3          0.00         -5.58         5.58 o
  -2   6   3        113.23        113.44        11.54 o
  -1   6   3        390.06        337.23         9.27 o
   0   6   3        353.13        388.99         8.49 o
   1   6   3       1009.14        995.32        14.81 o
   2   6   3          8.30         11.08         3.02 o
   3   6   3          1.44         -2.63         2.63 o
   4   6   3          0.31          2.45         4.43 o
   5   6   3         24.82         29.19         3.95 o
   6   6   3         38.34         52.81         7.68 o
   7   6   3        952.19        816.43        34.38 o
   8   6   3         69.43         47.98        19.82 o
   9   6   3         14.83        -12.06        16.19 o
  -6   7   3         46.98         33.45        19.73 o
  -5   7   3          3.29         13.44        12.62 o
  -4   7   3         30.60         38.00        10.82 o
  -3   7   3          6.23         38.93         8.65 o
  -2   7   3          0.99         11.53         6.54 o
  -1   7   3        484.13        462.01        15.69 o
   0   7   3        164.55        181.89         8.40 o
   1   7   3         93.72        103.35         6.42 o
   2   7   3         58.93         65.69         4.89 o
   3   7   3        523.62        533.83        10.08 o
   4   7   3         66.21         82.40        10.83 o
   5   7   3         51.41         36.65         7.35 o
   6   7   3        109.53        128.65        10.11 o
   7   7   3         12.36         24.26        12.94 o
   8   7   3        409.34        351.16        28.33 o
   9   7   3         48.04         79.94        27.92 o
  -5   8   3        410.51        397.44        28.64 o
  -4   8   3        694.31        593.29        49.00 o
  -3   8   3         14.53         -7.29         9.16 o
  -2   8   3        183.99        224.39        14.76 o
  -1   8   3        773.71        788.34        21.95 o
   0   8   3         86.28        101.72         8.75 o
   1   8   3         38.48         36.95         6.71 o
   2   8   3         75.51         81.25         9.56 o
   3   8   3        160.87        166.09         8.00 o
   4   8   3        421.39        433.19        14.42 o
   5   8   3        162.89        163.12         9.39 o
   6   8   3         85.77        110.89        23.51 o
   7   8   3         10.88         25.21        12.83 o
   8   8   3        128.59        150.39        21.67 o
  -5   9   3         10.01         -1.74        26.51 o
  -4   9   3         12.67         10.57        14.21 o
  -3   9   3         30.74         32.00        12.00 o
  -2   9   3        358.04        385.85        30.68 o
  -1   9   3         49.88         59.19         9.90 o
   0   9   3        259.89        262.88        14.76 o
   1   9   3         21.31         32.87         7.00 o
   2   9   3          2.68         12.69         6.19 o
   3   9   3         85.71         96.51        12.09 o
   4   9   3       1539.85       1535.32        34.83 o
   5   9   3        233.93        233.49        11.90 o
   6   9   3         34.22         35.56         9.09 o
   7   9   3         24.76          5.65        11.32 o
   8   9   3         15.13         10.61        13.33 o
  -4  10   3         34.81         28.39        15.84 o
  -3  10   3         96.96         76.42        16.04 o
  -2  10   3         53.70         59.85        17.45 o
  -1  10   3         86.57         94.34        14.28 o
   0  10   3        158.03        126.08        14.55 o
   1  10   3          0.11          4.03         9.82 o
   2  10   3          2.15         -6.01         8.31 o
   3  10   3         14.03         39.60        10.24 o
   4  10   3          2.29         17.04         9.39 o
   5  10   3         85.97         90.49        16.40 o
   6  10   3          0.60         -4.26        11.41 o
   8  10   3         12.40         17.81        19.69 o
  -3  11   3          0.26         11.60        12.92 o
  -2  11   3        226.96        211.12        25.31 o
  -1  11   3         19.27          9.80        11.39 o
   0  11   3         22.42         31.25        12.34 o
   1  11   3         21.20          7.54        13.89 o
   2  11   3        384.32        371.29        29.47 o
   3  11   3          1.31         -5.63         9.34 o
   4  11   3        339.97        354.78        35.02 o
   5  11   3        124.76        115.42        16.64 o
   6  11   3         47.51         64.52        18.57 o
  -2  12   3        165.99        174.83        20.44 o
  -1  12   3        219.96        258.33        22.59 o
   0  12   3         62.54         49.31        15.71 o
   1  12   3        110.80         96.99        17.93 o
   2  12   3          1.16        -11.04        27.50 o
   3  12   3         19.84         23.29        16.86 o
   4  12   3        270.25        211.42        23.52 o
   5  12   3        117.44        149.23        21.41 o
   6  12   3          0.47          7.24        15.36 o
   0  13   3          0.46         38.11        19.54 o
   1  13   3          6.08         21.92        27.92 o
   2  13   3         47.19         69.02        34.79 o
   3  13   3         61.67         78.38        21.44 o
   4  13   3         30.42        -12.91        16.71 o
   5  13   3          6.67         16.66        16.04 o
  -4 -13   4         41.06         62.28        31.42 o
  -3 -13   4          0.02          0.25        21.29 o
  -2 -13   4        164.64        201.88        26.29 o
  -1 -13   4          0.69        -21.04        21.04 o
  -5 -12   4         89.73         90.59        19.74 o
  -4 -12   4         22.80         44.98        15.44 o
  -3 -12   4          4.25          3.29        11.98 o
  -2 -12   4          2.74          1.59        15.35 o
  -1 -12   4          2.05         -4.53        14.83 o
   0 -12   4          6.96         56.13        41.24 o
   1 -12   4        239.49        311.25        35.59 o
  -7 -11   4          6.57        -16.55        25.53 o
  -6 -11   4          8.96         26.04        20.47 o
  -5 -11   4         88.96        109.13        23.39 o
  -4 -11   4         70.99         86.89        14.90 o
  -3 -11   4          4.13         -4.14        10.61 o
  -2 -11   4          0.14          3.43        11.12 o
  -1 -11   4        234.57        239.01        19.87 o
   0 -11   4        186.34        205.91        22.07 o
   1 -11   4         36.57         25.41        15.24 o
   2 -11   4          3.81        -17.03        17.03 o
  -7 -10   4          5.79        -14.96        17.69 o
  -6 -10   4        210.40        173.77        25.84 o
  -5 -10   4         37.74         42.19        18.20 o
  -4 -10   4        128.09        124.76        14.59 o
  -3 -10   4        122.57        129.08        14.25 o
  -2 -10   4        149.77        152.53        18.02 o
  -1 -10   4         34.89         26.86        12.74 o
   0 -10   4        168.18        202.27        21.24 o
   1 -10   4         54.79         47.53        13.41 o
   2 -10   4         24.89         16.76        11.83 o
   3 -10   4         16.43         -1.76        14.79 o
  -8  -9   4         31.84         31.90        16.76 o
  -7  -9   4          0.12         -6.52        16.01 o
  -6  -9   4         54.39         60.72        18.34 o
  -5  -9   4          0.01         -8.49        12.26 o
  -4  -9   4         43.75         58.61        11.50 o
  -3  -9   4        489.66        511.63        29.56 o
  -2  -9   4         72.40         84.90        15.36 o
  -1  -9   4        419.13        386.00        17.40 o
   0  -9   4         92.95         74.88        11.42 o
   1  -9   4          3.61          7.88         8.26 o
   2  -9   4         45.07         28.64        11.06 o
   3  -9   4         22.90         29.98        14.82 o
   4  -9   4         30.11         37.36        14.24 o
  -8  -8   4         49.75         59.64        14.68 o
  -7  -8   4         14.45         29.84        15.30 o
  -6  -8   4         48.97         19.56        15.74 o
  -5  -8   4        123.73        108.57        18.74 o
  -4  -8   4        588.73        550.03        17.89 o
  -3  -8   4         43.62         57.10        12.58 o
  -2  -8   4          6.56          2.23         5.86 o
  -1  -8   4        165.26        155.60        11.88 o
   0  -8   4         89.79         82.02        10.88 o
   1  -8   4         40.19         39.16         8.33 o
   2  -8   4         15.75         24.35         7.49 o
   3  -8   4         96.10         95.40        13.82 o
   4  -8   4          3.27         -6.45        10.61 o
   5  -8   4          1.78         -6.09        12.69 o
  -8  -7   4          0.05          1.84        12.20 o
  -7  -7   4         57.07         46.17        14.64 o
  -6  -7   4         75.10         77.22        14.27 o
  -5  -7   4          0.28         -6.91         9.48 o
  -4  -7   4         15.63         13.39         5.51 o
  -3  -7   4        413.49        411.87        14.49 o
  -2  -7   4        299.43        268.21        12.05 o
  -1  -7   4        147.53        153.71        10.62 o
   0  -7   4         67.46         49.75         8.34 o
   1  -7   4        105.75         85.75         8.10 o
   2  -7   4        239.84        238.09        12.66 o
   3  -7   4         67.13         52.44        13.28 o
   4  -7   4        164.15        170.84        21.67 o
   5  -7   4         70.09         66.75        14.48 o
   6  -7   4          0.00         -4.25        14.16 o
  -9  -6   4          2.96         31.60        17.68 o
  -8  -6   4         60.69         63.57        16.76 o
  -7  -6   4         40.53         24.30        12.92 o
  -6  -6   4          6.53         10.31        10.20 o
  -5  -6   4        143.46        188.78        13.42 o
  -4  -6   4         55.17         58.17         6.94 o
  -3  -6   4        188.28        212.12         9.38 o
  -2  -6   4        190.53        222.40        12.17 o
  -1  -6   4       1022.05       1038.94        21.96 o
   0  -6   4        816.14        736.38        17.33 o
   1  -6   4          8.26         19.32         5.28 o
   2  -6   4        107.95        102.79        11.66 o
   3  -6   4        414.81        435.24        16.81 o
   4  -6   4          8.20         16.46        10.11 o
   5  -6   4        573.55        561.14        25.59 o
   6  -6   4         42.26         48.25        16.18 o
  -9  -5   4        110.43         90.15        20.29 o
  -8  -5   4          0.00          5.31        14.67 o
  -7  -5   4          0.12          5.51        10.48 o
  -6  -5   4        310.86        311.33        21.98 o
  -5  -5   4         50.94         44.75         9.80 o
  -4  -5   4         88.78         78.09        12.59 o
  -3  -5   4        153.95        127.53         6.11 o
  -2  -5   4          8.79          4.30         2.81 o
  -1  -5   4         46.50         62.62         4.01 o
   0  -5   4         76.05         70.03         4.29 o
   1  -5   4          6.80         11.25         3.79 o
   2  -5   4         30.17         27.26         5.67 o
   3  -5   4         83.35         77.27         9.70 o
   4  -5   4        161.19        148.25        14.38 o
   5  -5   4        543.24        536.21        24.26 o
   6  -5   4         35.00         37.95        15.13 o
   7  -5   4        125.49        115.98        21.07 o
  -9  -4   4         15.43         21.10        18.36 o
  -8  -4   4         26.06         38.78        16.69 o
  -7  -4   4         57.86         46.04        11.94 o
  -6  -4   4          4.39          2.56         6.46 o
  -5  -4   4         19.53         32.79         7.30 o
  -4  -4   4        161.91        168.98         7.58 o
  -3  -4   4         14.93         19.00         3.46 o
  -2  -4   4        284.02        233.92         8.02 o
  -1  -4   4       3789.23       3805.95        39.17 o
   0  -4   4       1573.68       1604.34        18.57 o
   1  -4   4        756.23        811.42        12.41 o
   2  -4   4        341.92        337.90         8.37 o
   3  -4   4         42.31         44.19         4.70 o
   4  -4   4         26.23         33.58         6.95 o
   5  -4   4          3.71         -2.27         8.81 o
   6  -4   4        135.15        148.36        19.91 o
   7  -4   4          0.07         12.88        13.98 o
  -9  -3   4         17.08        -15.13        15.13 o
  -8  -3   4         50.41         49.76        19.55 o
  -7  -3   4          0.99         11.04        10.19 o
  -6  -3   4       2296.56       2168.30        35.77 o
  -5  -3   4         22.37         17.05         5.63 o
  -4  -3   4         52.22         61.24         5.77 o
  -3  -3   4        221.63        225.57         6.78 o
  -2  -3   4        305.30        319.47         8.94 o
  -1  -3   4         13.40          9.48         3.33 o
   0  -3   4        196.28        221.44         5.98 o
   1  -3   4       2390.77       2581.42        24.15 o
   2  -3   4        137.79        142.22         6.57 o
   3  -3   4         88.85         73.85         5.49 o
   4  -3   4        199.44        201.78        10.80 o
   5  -3   4        200.48        217.32        12.65 o
   6  -3   4        400.72        395.60        21.67 o
   7  -3   4        119.75        139.61        27.22 o
   8  -3   4         10.27          7.71        18.95 o
  -9  -2   4          0.17          8.79        33.11 o
  -8  -2   4        322.52        386.80        41.77 o
  -7  -2   4         52.84         40.76         9.89 o
  -6  -2   4         83.41         83.29        10.27 o
  -5  -2   4          2.10          2.75         4.86 o
  -4  -2   4        187.76        197.75         8.65 o
  -3  -2   4         19.00         22.25         4.03 o
  -2  -2   4          4.16          3.61         2.55 o
  -1  -2   4       1623.70       1496.14        17.70 o
   0  -2   4       1317.08       1306.90        16.12 o
   1  -2   4       1743.15       1793.75        17.52 o
   2  -2   4        765.76        723.56        10.65 o
   3  -2   4       1114.84       1144.56        20.30 o
   4  -2   4          3.82          7.00         5.13 o
   5  -2   4          1.59         -5.63         5.63 o
   6  -2   4        180.89        182.26        14.42 o
   7  -2   4        688.21        704.20        28.51 o
   8  -2   4        384.38        428.40        27.27 o
  -9  -1   4          0.15          5.75        30.72 o
  -8  -1   4        173.15        231.03        44.01 o
  -7  -1   4         76.53         81.15        12.76 o
  -6  -1   4        667.04        659.65        18.75 o
  -5  -1   4          0.08          0.62         4.63 o
  -4  -1   4        131.13        154.76         8.21 o
  -3  -1   4          0.31          1.77         3.22 o
  -2  -1   4        550.95        564.98         9.39 o
  -1  -1   4       1328.58       1249.84        14.08 o
   0  -1   4        460.45        418.96         7.75 o
   1  -1   4        141.22        132.97         4.55 o
   2  -1   4         26.63         21.00         2.85 o
   3  -1   4         25.44         33.14         4.27 o
   4  -1   4          0.63         -4.49         5.86 o
   5  -1   4         73.30         58.56         7.27 o
   6  -1   4          0.17          3.29         6.78 o
   7  -1   4         43.57         43.10        21.18 o
   8  -1   4         37.67         31.09        13.65 o
  -8   0   4        133.67        177.42        21.54 o
  -7   0   4         15.52          1.20        10.53 o
  -6   0   4        375.02        385.71        15.34 o
  -5   0   4        356.85        336.40        12.80 o
  -4   0   4        752.74        707.56        14.51 o
  -3   0   4         21.27         18.47         3.90 o
  -2   0   4        151.75        151.40         5.28 o
  -1   0   4       1432.95       1368.64        15.14 o
   0   0   4        254.97        272.05         6.63 o
   1   0   4        276.18        278.66         5.61 o
   2   0   4          0.41         -0.37         2.54 o
   3   0   4        519.77        555.62        10.75 o
   4   0   4          0.34         -0.14         3.71 o
   5   0   4        162.98        170.70        10.17 o
   6   0   4          9.06          9.36         6.45 o
   7   0   4         85.05         84.66        13.21 o
   8   0   4          9.57         16.32        12.16 o
  -8   1   4         88.09         70.58        14.84 o
  -7   1   4          3.53         -0.26         9.47 o
  -6   1   4         51.25         46.90        11.42 o
  -5   1   4        151.07        157.12        10.39 o
  -4   1   4         25.94         25.52         5.20 o
  -3   1   4        810.25        862.79        12.90 o
  -2   1   4       1044.56       1036.95        13.60 o
  -1   1   4       1572.74       1484.14        16.35 o
   0   1   4         44.61         45.45         3.15 o
   1   1   4        136.56        148.24         5.13 o
   2   1   4        294.05        317.08         8.64 o
   3   1   4         88.15         92.29         5.31 o
   4   1   4        270.64        264.42         8.65 o
   5   1   4          6.67          8.83         4.87 o
   6   1   4          0.95          2.77         6.73 o
   7   1   4          0.93         -8.42         8.42 o
   8   1   4         31.89          2.87        11.22 o
   9   1   4          0.73          3.33        14.39 o
  -8   2   4        222.27        270.05        23.17 o
  -7   2   4         21.75         25.55        11.68 o
  -6   2   4         50.96         46.18         8.51 o
  -5   2   4          8.45         10.88         7.00 o
  -4   2   4        126.98        140.88         8.78 o
  -3   2   4        143.42        167.88         6.65 o
  -2   2   4         18.86         20.50         2.81 o
  -1   2   4        255.47        237.86         5.19 o
   0   2   4        156.13        153.09         4.99 o
   1   2   4       2066.10       1941.35        20.36 o
   2   2   4        903.94        934.80        12.21 o
   3   2   4        647.41        682.34         9.45 o
   4   2   4        185.43        192.06         9.12 o
   5   2   4         52.40         49.00         6.91 o
   6   2   4         72.34         64.81         8.45 o
   7   2   4          9.89         -0.05         8.78 o
   8   2   4         53.50         47.31        14.25 o
   9   2   4         35.45         32.49        16.86 o
  -8   3   4          0.00        -10.97        15.05 o
  -7   3   4          2.55        -13.50        13.50 o
  -6   3   4         43.77         32.77         9.49 o
  -5   3   4         39.55         38.27         8.24 o
  -4   3   4         52.19         57.78         7.80 o
  -3   3   4        259.20        242.63         8.74 o
  -2   3   4         21.29         19.86         3.26 o
  -1   3   4        540.33        506.05         8.74 o
   0   3   4       1876.51       1939.89        23.26 o
   1   3   4        546.26        508.64         8.58 o
   2   3   4        595.56        595.25        10.17 o
   3   3   4        336.81        368.96         9.43 o
   4   3   4         89.05         85.31         4.98 o
   5   3   4         27.01         27.60         6.29 o
   6   3   4         12.86          1.36         6.24 o
   7   3   4          4.59         -0.38        17.39 o
   8   3   4        112.39        122.28        26.23 o
   9   3   4          3.24          5.71        17.89 o
  -7   4   4          6.79         -2.42        12.95 o
  -6   4   4        107.51        104.83        16.04 o
  -5   4   4        258.10        228.96        16.67 o
  -4   4   4        226.04        205.72        17.37 o
  -3   4   4         12.54         23.52         4.52 o
  -2   4   4        341.40        391.24         8.58 o
  -1   4   4        423.96        388.67         7.81 o
   0   4   4        197.64        216.81         8.13 o
   1   4   4        102.03         94.31         3.99 o
   2   4   4        797.30        872.43        12.21 o
   3   4   4        180.92        171.81         5.61 o
   4   4   4        967.90        929.24        13.18 o
   5   4   4        607.09        566.27        21.62 o
   6   4   4        956.38        873.99        23.98 o
   7   4   4        363.85        348.25        29.74 o
   8   4   4          0.10         -8.08        15.38 o
   9   4   4          0.21        -14.28        17.25 o
  -7   5   4         18.90         39.33        19.70 o
  -6   5   4         27.41         15.34        12.35 o
  -5   5   4        349.53        327.20        19.24 o
  -4   5   4         10.28          1.26         7.23 o
  -3   5   4         30.71         32.07         6.07 o
  -2   5   4         49.54         63.03         6.11 o
  -1   5   4        209.32        268.53         7.02 o
   0   5   4        633.15        681.56        12.00 o
   1   5   4       2023.28       2053.77        22.98 o
   2   5   4          5.04          2.97         2.56 o
   3   5   4          0.82          3.61         2.57 o
   4   5   4          0.67          0.41         2.58 o
   5   5   4        224.81        227.51        10.62 o
   6   5   4        310.49        276.54        14.31 o
   7   5   4         35.97         40.70        16.34 o
   8   5   4        131.90        156.40        24.98 o
   9   5   4         26.33         22.62        20.01 o
  -6   6   4         57.81         56.07        19.57 o
  -5   6   4         19.88         16.02        12.17 o
  -4   6   4          1.72         -4.30        11.99 o
  -3   6   4        133.59        135.49        13.80 o
  -2   6   4          1.03         12.23         4.93 o
  -1   6   4         82.60         77.78         6.38 o
   0   6   4        288.88        302.26         8.72 o
   1   6   4        188.64        232.13         6.28 o
   2   6   4         57.33         69.54         4.52 o
   3   6   4        143.43        154.76         5.67 o
   4   6   4        320.94        313.43         7.33 o
   5   6   4        256.12        243.89         9.06 o
   6   6   4        583.64        567.65        17.05 o
   7   6   4         84.44         93.84        20.22 o
   8   6   4        347.11        312.11        33.35 o
   9   6   4         93.49         95.65        29.18 o
  -6   7   4          5.29         32.55        19.32 o
  -5   7   4         33.02         23.47        13.34 o
  -4   7   4        179.13        177.73        33.29 o
  -3   7   4        301.15        280.58        20.59 o
  -2   7   4        437.93        416.52        16.56 o
  -1   7   4         12.20         12.94         5.55 o
   0   7   4        142.27        133.08        10.36 o
   1   7   4         70.48         79.89         6.72 o
   2   7   4       1135.46       1058.37        19.54 o
   3   7   4        118.21        110.40         5.78 o
   4   7   4        133.05        138.40         6.13 o
   5   7   4       1271.18       1208.59        18.89 o
   6   7   4        826.67        792.56        20.83 o
   7   7   4          1.36          9.53         9.77 o
   8   7   4        679.15        552.30        39.87 o
   9   7   4         72.23        107.95        41.10 o
  -5   8   4         22.52         19.22        14.78 o
  -4   8   4          1.78        -10.52        10.52 o
  -3   8   4         35.72         52.36        11.51 o
  -2   8   4       1530.14       1497.86        32.80 o
  -1   8   4        373.67        396.97        16.56 o
   0   8   4         12.08          9.11         5.58 o
   1   8   4         97.61        121.23        10.83 o
   2   8   4         97.10        107.99         7.95 o
   3   8   4          0.35         -2.08         5.26 o
   4   8   4        328.23        297.75         9.80 o
   5   8   4         13.32         12.19         5.90 o
   6   8   4        210.62        218.70        16.06 o
   7   8   4          2.44         14.80        11.19 o
   8   8   4         48.75         46.50        17.81 o
  -4   9   4          9.63         18.03        23.96 o
  -3   9   4          0.80         -7.05        10.08 o
  -2   9   4         29.36         10.51         9.89 o
  -1   9   4          1.11          3.83         8.52 o
   0   9   4          0.09          2.24         6.17 o
   1   9   4          0.96         -5.29         6.93 o
   2   9   4         38.84         21.32         6.57 o
   3   9   4         24.03         26.44         6.33 o
   4   9   4        799.14        779.20        29.64 o
   5   9   4         25.81         25.01         8.09 o
   6   9   4         56.31         49.72        10.96 o
   7   9   4         43.21         47.49        12.94 o
   8   9   4          0.34         -0.13        11.85 o
  -4  10   4        135.14        177.98        31.24 o
  -3  10   4         11.94         20.48        11.78 o
  -2  10   4          1.79         -9.74         9.74 o
  -1  10   4        223.03        232.18        19.18 o
   0  10   4         33.77         27.40         9.96 o
   1  10   4        141.41        128.69        18.89 o
   2  10   4          4.31         -2.72         8.62 o
   3  10   4          2.95          7.43         9.43 o
   4  10   4         11.06         11.79         9.53 o
   5  10   4         24.64         20.96        10.95 o
   6  10   4          0.41          3.66        14.64 o
   8  10   4          0.00         24.78        23.01 o
  -3  11   4          0.04          3.67        14.78 o
  -2  11   4          1.36         -5.44        11.25 o
  -1  11   4        138.99        140.27        26.81 o
   0  11   4         69.95         53.68        14.56 o
   1  11   4        113.90         94.40        15.89 o
   2  11   4        142.21        140.62        16.23 o
   3  11   4         31.15          7.05        10.33 o
   4  11   4        120.23        124.38        15.58 o
   5  11   4        195.56        200.91        21.89 o
   6  11   4         32.50         23.70        17.92 o
  -1  12   4          2.53         -8.92        12.21 o
   0  12   4          6.67         19.41        14.14 o
   1  12   4          0.00         -8.98        14.55 o
   2  12   4         17.39         23.50        15.00 o
   3  12   4         41.48         32.53        14.67 o
   4  12   4          0.07         -5.62        15.94 o
   5  12   4         42.85         37.05        21.16 o
   6  12   4          0.34         -6.73        23.57 o
   0  13   4         57.74         57.97        17.72 o
   1  13   4        103.97         97.78        24.78 o
   2  13   4         97.30        111.07        26.08 o
   3  13   4          0.26        -10.03        17.96 o
   4  13   4         15.82          9.20        16.24 o
   5  13   4         25.67         15.53        14.91 o
  -5 -12   5         68.81         46.47        22.00 o
  -4 -12   5          0.09         -7.47        13.91 o
  -3 -12   5         28.19         18.20        13.77 o
  -2 -12   5          4.33         17.47        13.15 o
  -1 -12   5          7.74        -12.20        13.32 o
   0 -12   5        106.17        122.72        18.25 o
  -6 -11   5        189.89        222.75        30.57 o
  -5 -11   5          0.59         -9.41        15.23 o
  -4 -11   5         23.84         32.92        14.39 o
  -3 -11   5        135.19        162.21        21.46 o
  -2 -11   5         43.93         40.72        14.05 o
  -1 -11   5        119.21        103.20        15.64 o
   0 -11   5         30.01          0.20        12.10 o
   1 -11   5         24.78         31.87        15.24 o
   2 -11   5        245.92        288.93        36.39 o
  -7 -10   5         12.70          4.39        19.03 o
  -6 -10   5          7.32         -3.00        17.75 o
  -5 -10   5        189.18        190.90        25.75 o
  -4 -10   5         38.51         41.32        13.40 o
  -3 -10   5        112.94        125.65        18.43 o
  -2 -10   5          2.70         -6.02         9.05 o
  -1 -10   5          6.74          2.20         9.80 o
   0 -10   5         32.72         21.69        12.93 o
   1 -10   5         49.47         51.84        15.25 o
   2 -10   5          3.38          6.69        14.56 o
   3 -10   5         19.34         16.61        15.28 o
  -7  -9   5        149.22        159.12        26.22 o
  -6  -9   5         32.09         33.75        18.44 o
  -5  -9   5        191.06        201.04        25.38 o
  -4  -9   5        236.58        297.01        28.17 o
  -3  -9   5          0.00         12.45         9.44 o
  -2  -9   5         45.24         47.91        10.88 o
  -1  -9   5          1.56          3.75         8.96 o
   0  -9   5         15.74         12.53         9.43 o
   1  -9   5          6.94         -9.85         9.85 o
   2  -9   5        110.16        110.17        14.96 o
   3  -9   5          2.03         -0.59        13.68 o
   4  -9   5         62.10         45.63        16.93 o
  -8  -8   5         36.25         31.00        14.64 o
  -7  -8   5        201.41        197.58        28.12 o
  -6  -8   5         17.81          0.64        14.57 o
  -5  -8   5        114.93         96.76        37.17 o
  -4  -8   5          0.61          9.84        11.90 o
  -3  -8   5        217.96        176.09        12.21 o
  -2  -8   5        630.29        652.40        19.82 o
  -1  -8   5          0.30         -2.31         6.59 o
   0  -8   5         65.19         53.01         9.02 o
   1  -8   5         14.72         17.50         7.88 o
   2  -8   5         49.12         67.72        12.13 o
   3  -8   5          1.75         -4.28        14.66 o
   4  -8   5          0.73         13.96        11.51 o
   5  -8   5          1.40          8.05        12.35 o
  -8  -7   5          6.19         22.43        21.82 o
  -7  -7   5          7.72         -8.26        12.22 o
  -6  -7   5         67.79         87.44        15.27 o
  -5  -7   5          0.02        -10.68        10.68 o
  -4  -7   5        201.17        177.92        21.08 o
  -3  -7   5        413.91        430.68        17.12 o
  -2  -7   5        117.60        133.56        11.50 o
  -1  -7   5        156.78        120.38         9.63 o
   0  -7   5         60.59         57.21         7.89 o
   1  -7   5         35.62         40.66         7.97 o
   2  -7   5         48.01         36.00         8.26 o
   3  -7   5        111.61        110.85        16.04 o
   4  -7   5         79.20         90.64        14.36 o
   5  -7   5          7.01          9.60        12.16 o
   6  -7   5         66.85         87.51        24.97 o
  -8  -6   5          3.55          6.97        12.66 o
  -7  -6   5         10.82         13.20        13.09 o
  -6  -6   5          0.19         -9.87        10.95 o
  -5  -6   5          4.36         -1.99         7.30 o
  -4  -6   5         18.08         21.40         6.75 o
  -3  -6   5         12.65         18.15         5.55 o
  -2  -6   5          7.50          0.72         4.87 o
  -1  -6   5        325.32        350.61        13.20 o
   0  -6   5        482.15        423.90        14.65 o
   1  -6   5         25.29         22.63         5.51 o
   2  -6   5         10.12          5.46         5.74 o
   3  -6   5         40.32         22.94         9.27 o
   4  -6   5        128.05        131.80        14.61 o
   5  -6   5         15.80         11.93        12.39 o
   6  -6   5         64.23         62.43        14.63 o
  -9  -5   5          0.01        -16.34        20.89 o
  -8  -5   5        116.83         99.61        17.14 o
  -7  -5   5         10.84         23.26        12.18 o
  -6  -5   5        475.80        473.18        25.69 o
  -5  -5   5          0.10          1.57         6.43 o
  -4  -5   5         70.54         74.72         8.89 o
  -3  -5   5        194.05        216.14        13.68 o
  -2  -5   5        143.14        136.08         7.39 o
  -1  -5   5         37.76         28.37         4.01 o
   0  -5   5        137.68        136.42         6.64 o
   1  -5   5         72.62         74.54         8.71 o
   2  -5   5        167.63        210.39        10.24 o
   3  -5   5          0.87          1.90         7.20 o
   4  -5   5        131.49        141.88        14.46 o
   5  -5   5         26.51         32.19        11.55 o
   6  -5   5          5.54          5.55        11.14 o
   7  -5   5         98.24         85.00        18.61 o
  -9  -4   5          1.71        -15.35        15.35 o
  -8  -4   5        255.54        280.71        22.41 o
  -7  -4   5          0.09         -8.48         9.43 o
  -6  -4   5         14.22         10.98        10.85 o
  -5  -4   5         12.40         21.27         7.25 o
  -4  -4   5         78.94         80.00         8.83 o
  -3  -4   5         80.37         85.56         6.94 o
  -2  -4   5         77.98         63.42         5.38 o
  -1  -4   5         61.55         86.85         6.52 o
   0  -4   5       3915.40       4008.40        39.14 o
   1  -4   5         26.78         30.13         3.62 o
   2  -4   5        114.11        122.48         6.05 o
   3  -4   5          7.85          2.01         4.41 o
   4  -4   5          0.90         -3.65         7.69 o
   5  -4   5         11.39          1.08         9.26 o
   6  -4   5        297.41        326.45        22.19 o
   7  -4   5         43.91         46.84        20.11 o
  -9  -3   5        296.80        310.18        30.67 o
  -8  -3   5         29.44         27.94        16.63 o
  -7  -3   5        164.09        180.67        17.19 o
  -6  -3   5        171.41        174.72        13.34 o
  -5  -3   5        677.54        649.76        21.26 o
  -4  -3   5        202.70        214.73        11.74 o
  -3  -3   5         44.19         57.80         4.76 o
  -2  -3   5         74.87         79.72         5.34 o
  -1  -3   5       1397.89       1355.12        19.08 o
   0  -3   5       3985.73       4039.14        40.98 o
   1  -3   5         28.18         17.96         3.29 o
   2  -3   5         66.70         82.84         6.55 o
   3  -3   5          0.09          3.04         3.76 o
   4  -3   5         28.19         29.43         7.82 o
   5  -3   5       1041.06        985.86        23.68 o
   6  -3   5        155.04        178.01        15.07 o
   7  -3   5        188.97        182.59        28.75 o
  -9  -2   5        235.37        323.19        83.61 o
  -8  -2   5         24.19         53.61        21.83 o
  -7  -2   5         13.82         -2.32         9.96 o
  -6  -2   5         23.93         18.75         7.24 o
  -5  -2   5         78.43         80.39         8.56 o
  -4  -2   5        223.87        230.02        10.61 o
  -3  -2   5         47.42         58.64         4.19 o
  -2  -2   5          1.11         -1.97         2.66 o
  -1  -2   5        521.76        500.35         8.91 o
   0  -2   5        231.46        226.91         7.11 o
   1  -2   5        272.10        304.99         6.91 o
   2  -2   5        983.72       1018.06        12.56 o
   3  -2   5          7.33          3.96         2.98 o
   4  -2   5         13.39          1.61         4.75 o
   5  -2   5        185.88        182.31        11.62 o
   6  -2   5         31.84         31.55         8.68 o
   7  -2   5        208.49        263.76        21.09 o
   8  -2   5          3.27         -3.73        12.42 o
  -8  -1   5        347.51        378.71        29.69 o
  -7  -1   5          7.03          5.64         9.19 o
  -6  -1   5        293.11        269.48        13.62 o
  -5  -1   5        413.56        410.87        14.06 o
  -4  -1   5        260.24        252.33        12.24 o
  -3  -1   5        980.33       1005.17        14.53 o
  -2  -1   5        112.83        137.79         5.85 o
  -1  -1   5        424.15        413.73         7.74 o
   0  -1   5        388.80        397.23         8.31 o
   1  -1   5        207.07        238.23         6.25 o
   2  -1   5        184.83        208.18         6.31 o
   3  -1   5         97.27         91.75         5.31 o
   4  -1   5          2.39         -1.14         4.16 o
   5  -1   5         36.14         44.40         7.45 o
   6  -1   5          5.72         -1.17         6.77 o
   7  -1   5         33.75         38.21        11.94 o
   8  -1   5         29.95         44.30        15.71 o
  -8   0   5        596.59        638.98        52.74 o
  -7   0   5        299.29        300.13        18.06 o
  -6   0   5        104.79         93.17        10.73 o
  -5   0   5        386.57        397.69        21.66 o
  -4   0   5        148.72        169.16         9.28 o
  -3   0   5       2038.08       1981.64        23.82 o
  -2   0   5         47.30         43.57         3.99 o
  -1   0   5        118.54        106.83         4.79 o
   0   0   5       1279.82       1208.79        15.35 o
   1   0   5         20.48         34.47         3.09 o
   2   0   5        199.50        176.67         6.35 o
   3   0   5        614.67        650.03        11.35 o
   4   0   5        814.81        879.63        16.98 o
   5   0   5         87.85         99.84         8.52 o
   6   0   5         21.33         20.91         6.92 o
   7   0   5        168.74        145.86        15.73 o
   8   0   5         48.72         50.14        15.55 o
  -8   1   5         13.05         34.09        16.02 o
  -7   1   5         33.27         21.83         9.73 o
  -6   1   5        117.06        123.93        11.82 o
  -5   1   5        683.07        635.53        18.46 o
  -4   1   5        601.52        578.25        14.96 o
  -3   1   5        199.55        186.26         6.53 o
  -2   1   5       1047.66       1079.51        14.46 o
  -1   1   5         55.76         35.54         3.41 o
   0   1   5        625.19        657.16        10.24 o
   1   1   5        108.57        119.64         5.13 o
   2   1   5        474.65        454.76         8.13 o
   3   1   5          2.07         -3.03         3.03 o
   4   1   5        230.82        241.67         9.04 o
   5   1   5         22.76         20.40         5.84 o
   6   1   5         53.86         41.10         7.78 o
   7   1   5         10.48          4.66         9.59 o
   8   1   5         41.64         35.61        12.70 o
   9   1   5          6.15         -9.04        24.52 o
  -8   2   5         15.71         17.97        16.56 o
  -7   2   5         75.71         72.87        12.14 o
  -6   2   5         96.99        114.10        11.94 o
  -5   2   5          0.79          1.65         5.81 o
  -4   2   5        258.30        281.64        13.55 o
  -3   2   5          2.78          7.39         2.97 o
  -2   2   5         20.85         20.90         3.26 o
  -1   2   5         51.65         50.54         3.56 o
   0   2   5        434.70        457.49         9.13 o
   1   2   5         14.58         20.70         3.53 o
   2   2   5        965.55       1032.09        13.86 o
   3   2   5        180.90        191.39         5.77 o
   4   2   5         14.21         31.23         4.62 o
   5   2   5          2.13          5.04         5.76 o
   6   2   5        123.85        108.74        10.21 o
   7   2   5         27.76         37.50        10.77 o
   8   2   5         41.90         53.94        18.33 o
   9   2   5          4.16        -13.20        21.00 o
  -7   3   5          1.84         -8.46        11.93 o
  -6   3   5          0.82          3.85         8.95 o
  -5   3   5         38.00         20.69         9.95 o
  -4   3   5        299.17        253.23        11.45 o
  -3   3   5        118.36        121.71         7.23 o
  -2   3   5         80.05         82.28         4.89 o
  -1   3   5         40.45         46.76         3.55 o
   0   3   5        698.28        761.46        11.78 o
   1   3   5       1165.21       1176.16        15.73 o
   2   3   5        240.52        250.24         7.53 o
   3   3   5        878.51        961.68        14.95 o
   4   3   5         17.73         15.37         4.86 o
   5   3   5         42.54         40.50         6.63 o
   6   3   5         18.92         25.50         7.91 o
   7   3   5         11.48         -6.57        18.80 o
   8   3   5        182.81        159.16        25.69 o
   9   3   5         29.08         27.91        20.56 o
  -7   4   5         41.03         30.90        15.51 o
  -6   4   5          2.95          8.31         9.63 o
  -5   4   5        136.34        105.08        12.63 o
  -4   4   5          8.76          6.35         7.48 o
  -3   4   5          3.72          0.37         5.20 o
  -2   4   5         12.73         15.83         3.28 o
  -1   4   5          8.22          8.86         3.27 o
   0   4   5        159.80        151.92         7.91 o
   1   4   5       2029.47       1999.99        26.25 o
   2   4   5          0.00          3.19         2.88 o
   3   4   5        181.14        157.60         9.58 o
   4   4   5        190.28        175.05         7.28 o
   5   4   5        540.17        578.54        18.74 o
   6   4   5         74.57         58.94         9.19 o
   7   4   5        329.99        299.06        29.26 o
   8   4   5         28.54         61.17        19.76 o
   9   4   5          0.00          4.80        20.90 o
  -7   5   5          3.69        -22.59        22.59 o
  -6   5   5          0.52          0.69         9.95 o
  -5   5   5         49.59         44.69        10.64 o
  -4   5   5          0.08         -2.58         6.85 o
  -3   5   5         39.42         51.71         7.21 o
  -2   5   5         66.50         82.05        10.25 o
  -1   5   5         30.84         37.90         4.64 o
   0   5   5        106.73        110.73         6.46 o
   1   5   5        437.03        422.02         9.45 o
   2   5   5         63.10         61.72         4.81 o
   3   5   5        176.30        218.95         7.73 o
   4   5   5        174.15        170.16         6.80 o
   5   5   5         66.24        103.07         8.72 o
   6   5   5          8.63         10.72         9.66 o
   7   5   5        218.17        183.82        57.09 o
   8   5   5         26.32         10.55        17.09 o
   9   5   5         14.39        -16.43        16.43 o
  -6   6   5         10.71         10.07        13.67 o
  -5   6   5          1.03          6.08        12.00 o
  -4   6   5         68.13         57.73        14.66 o
  -3   6   5         92.13         98.54        12.91 o
  -2   6   5          2.61          9.90         4.85 o
  -1   6   5       1296.28       1232.26        21.12 o
   0   6   5        121.42        122.62         8.36 o
   1   6   5          3.65          7.25         3.65 o
   2   6   5        936.54        890.32        14.44 o
   3   6   5        404.00        370.26         8.63 o
   4   6   5        733.69        730.88        12.61 o
   5   6   5        576.04        593.32        20.01 o
   6   6   5         78.86         84.26        11.96 o
   7   6   5         15.58         -1.99        16.27 o
   8   6   5         27.54         36.30        14.49 o
   9   6   5        152.55        195.15        27.48 o
  -6   7   5          1.32          8.84        14.67 o
  -5   7   5        100.27         59.32        15.65 o
  -4   7   5          1.32         11.05        11.27 o
  -3   7   5          3.80          2.94        10.65 o
  -2   7   5        484.91        405.91        16.50 o
  -1   7   5        136.46        134.68         8.77 o
   0   7   5        265.89        248.18        10.38 o
   1   7   5        103.36        124.44         8.62 o
   2   7   5         19.22          9.94         5.47 o
   3   7   5         86.25         93.05        10.83 o
   4   7   5        571.46        583.14        14.39 o
   5   7   5          8.99          4.70         5.56 o
   6   7   5         13.94         36.83        14.82 o
   7   7   5       1011.14        881.18        36.03 o
   8   7   5         17.99         20.49        14.33 o
  -5   8   5          3.17         24.13        24.33 o
  -4   8   5          6.37         18.28        12.90 o
  -3   8   5         13.39          3.66         9.38 o
  -2   8   5       1253.73       1181.01        29.05 o
  -1   8   5        326.48        330.89        14.02 o
   0   8   5         49.52         55.02         7.64 o
   1   8   5          8.60         10.89         5.44 o
   2   8   5        144.93        172.22         9.90 o
   3   8   5          0.45         -2.52         4.65 o
   4   8   5        156.04        179.27        13.58 o
   5   8   5         24.52         29.92         9.85 o
   6   8   5        319.71        305.03        16.93 o
   7   8   5         50.54         82.12        15.25 o
   8   8   5        180.31        157.68        35.25 o
  -4   9   5          2.86        -10.17        14.43 o
  -3   9   5          0.04        -10.61        10.61 o
  -2   9   5        303.75        297.60        23.08 o
  -1   9   5         41.39         45.35        11.23 o
   0   9   5         87.07         53.43        10.59 o
   1   9   5        116.48        107.62        10.83 o
   2   9   5          7.69         14.50         7.47 o
   3   9   5         69.45         75.05         8.80 o
   4   9   5         73.14         89.60         8.65 o
   5   9   5        123.10        116.58        11.78 o
   6   9   5        178.71        186.58        16.56 o
   7   9   5         21.92         49.24        18.91 o
   8   9   5         41.82         17.43        20.50 o
  -3  10   5          0.18         16.25        11.86 o
  -2  10   5        156.68        152.72        17.45 o
  -1  10   5        408.94        393.96        22.91 o
   0  10   5         65.62         62.85        10.60 o
   1  10   5        127.26        130.83        14.97 o
   2  10   5          6.84         13.65         9.45 o
   3  10   5        111.52        110.68        14.08 o
   4  10   5          0.00         13.01         9.41 o
   5  10   5          0.76         15.83        12.14 o
   6  10   5          5.19        -10.74        22.44 o
   7  10   5        234.06        280.90        31.50 o
  -2  11   5         17.76         -5.36        11.47 o
  -1  11   5          0.76        -10.19        10.19 o
   0  11   5         24.01         28.83        13.64 o
   1  11   5        123.01        101.65        14.94 o
   2  11   5        196.14        213.71        18.42 o
   3  11   5          6.90         -5.11        10.29 o
   4  11   5          3.03          5.83        11.23 o
   5  11   5         49.15         58.25        15.31 o
   6  11   5          0.05          5.84        15.61 o
  -1  12   5          0.02         17.51        13.07 o
   0  12   5         63.76         52.50        20.62 o
   1  12   5          1.52        -10.10        12.47 o
   2  12   5          7.68          4.23        11.50 o
   3  12   5         16.90          9.95        12.27 o
   4  12   5         17.71         20.74        14.19 o
   5  12   5         37.90         72.22        17.87 o
   6  12   5         13.92         11.80        19.53 o
   1  13   5         62.27         23.75        21.78 o
   2  13   5         17.43          7.62        14.49 o
   3  13   5         50.22         51.32        17.71 o
   4  13   5          0.02        -12.91        14.54 o
   5  13   5         11.20         41.23        20.81 o
  -4 -12   6         59.94         51.90        22.99 o
  -3 -12   6          0.63         -9.49        13.20 o
  -2 -12   6          1.21          1.92        12.62 o
  -1 -12   6          8.77          7.33        13.32 o
   0 -12   6        516.73        485.60        31.64 o
  -6 -11   6         26.82         28.32        20.53 o
  -5 -11   6        168.48        166.30        48.12 o
  -4 -11   6         10.00         -2.60        17.75 o
  -3 -11   6         16.68         22.21        12.91 o
  -2 -11   6         44.35         33.70        13.79 o
  -1 -11   6        100.19         64.96        14.81 o
   0 -11   6         13.59         56.81        15.42 o
   1 -11   6          7.18         -0.42        14.38 o
   2 -11   6         23.38         13.93        21.51 o
  -7 -10   6         53.32         22.92        21.12 o
  -6 -10   6          0.02        -12.91        17.46 o
  -5 -10   6          8.91         13.89        16.57 o
  -4 -10   6         89.00         60.13        20.43 o
  -3 -10   6          6.25         -8.69        12.72 o
  -2 -10   6        146.63        150.68        18.91 o
  -1 -10   6          0.16         -5.02         9.86 o
   0 -10   6         54.88         47.70        13.06 o
   1 -10   6          0.12          4.12        11.51 o
   2 -10   6         81.92        115.99        33.53 o
   3 -10   6        181.61        218.35        25.64 o
  -7  -9   6        562.94        589.26        95.95 o
  -6  -9   6        330.18        295.67        33.13 o
  -5  -9   6          8.83        -13.70        28.62 o
  -4  -9   6         39.15         50.26        16.21 o
  -3  -9   6          3.31         -7.34         8.93 o
  -2  -9   6        132.77        156.59        16.13 o
  -1  -9   6         12.24         33.60        10.95 o
   0  -9   6          0.27         16.08        10.19 o
   1  -9   6         12.92          7.88         9.70 o
   2  -9   6         51.36         38.73        14.66 o
   3  -9   6          0.17         -5.44        14.07 o
   4  -9   6        185.49        173.05        23.53 o
  -8  -8   6         34.30         27.19        24.55 o
  -7  -8   6        171.75        197.94        59.06 o
  -6  -8   6         39.77         39.27        18.65 o
  -5  -8   6        808.05        759.59        40.62 o
  -4  -8   6        135.67        114.32        20.33 o
  -3  -8   6         67.58         79.59        16.63 o
  -2  -8   6         50.07         49.85         8.87 o
  -1  -8   6        146.14        149.10        16.54 o
   0  -8   6        171.71        171.26        13.24 o
   1  -8   6         75.44         67.03         9.95 o
   2  -8   6          0.35         -9.95         9.95 o
   3  -8   6         14.93          8.16        20.10 o
   4  -8   6          8.41          0.38        14.26 o
   5  -8   6          5.65          5.74        14.82 o
  -8  -7   6         42.48         42.71        15.82 o
  -7  -7   6        279.34        270.90        25.67 o
  -6  -7   6        244.28        227.55        21.61 o
  -5  -7   6         50.97         65.64        13.74 o
  -4  -7   6         39.63         38.93         9.94 o
  -3  -7   6          8.73         13.74         6.68 o
  -2  -7   6        189.19        190.78        12.29 o
  -1  -7   6        135.51        117.68        10.17 o
   0  -7   6         20.86         21.00         7.21 o
   1  -7   6         19.90         23.37         7.29 o
   2  -7   6         19.69         29.75         8.59 o
   3  -7   6         38.69         20.33        10.57 o
   4  -7   6          0.50         -6.43        10.21 o
   5  -7   6        123.18        104.06        23.08 o
  -8  -6   6          7.50         -3.19        13.18 o
  -7  -6   6         20.90          6.56        13.58 o
  -6  -6   6          4.49          9.38        14.51 o
  -5  -6   6        161.08        145.70        20.52 o
  -4  -6   6         83.12         67.09        10.77 o
  -3  -6   6        113.97        130.98         9.69 o
  -2  -6   6        122.67        115.86        19.64 o
  -1  -6   6        289.19        302.89        13.28 o
   0  -6   6        217.96        211.95        11.91 o
   1  -6   6        173.59        175.60        10.49 o
   2  -6   6        472.64        463.39        16.73 o
   3  -6   6        171.69        154.00        14.43 o
   4  -6   6         15.18         17.01        10.35 o
   5  -6   6         38.50         35.98        12.98 o
   6  -6   6          7.30         -2.61        12.06 o
  -8  -5   6         74.33         91.35        15.94 o
  -7  -5   6          0.72         19.89        14.39 o
  -6  -5   6       1071.25       1049.61        42.53 o
  -5  -5   6         31.11         21.91         8.16 o
  -4  -5   6          8.04          2.37         6.19 o
  -3  -5   6         92.88        104.42        11.36 o
  -2  -5   6         55.60         67.61         7.07 o
  -1  -5   6         46.28         56.14         6.44 o
   0  -5   6        105.52        102.89         8.48 o
   1  -5   6         57.95         69.08         8.41 o
   2  -5   6        179.95        199.72         9.68 o
   3  -5   6         36.89         28.82         9.21 o
   4  -5   6        408.52        405.58        20.71 o
   5  -5   6         90.77         89.33        14.15 o
   6  -5   6        289.03        335.93        23.12 o
  -8  -4   6         23.76         17.80        13.75 o
  -7  -4   6         62.92         81.90        14.10 o
  -6  -4   6        204.50        216.18        19.98 o
  -5  -4   6        190.21        188.70        14.15 o
  -4  -4   6        205.46        197.03        13.71 o
  -3  -4   6        138.40        147.47         9.21 o
  -2  -4   6        124.94        134.55         6.97 o
  -1  -4   6        688.92        689.03        13.53 o
   0  -4   6       1841.11       1777.37        21.24 o
   1  -4   6        393.24        404.67         8.78 o
   2  -4   6        107.61        114.96         6.13 o
   3  -4   6         46.16         53.40         6.98 o
   4  -4   6          0.08         -4.43         7.46 o
   5  -4   6        124.08        131.51        14.50 o
   6  -4   6         23.56         36.21        12.30 o
   7  -4   6        276.98        291.23        43.58 o
  -8  -3   6         28.37         31.99        17.78 o
  -7  -3   6        279.29        306.13        21.76 o
  -6  -3   6         25.81         26.24        10.79 o
  -5  -3   6         99.95         86.55        10.71 o
  -4  -3   6        285.31        268.47        13.73 o
  -3  -3   6       1083.81        980.19        19.83 o
  -2  -3   6        638.95        619.32        12.59 o
  -1  -3   6        387.30        378.57        13.01 o
   0  -3   6         30.09         45.99         4.65 o
   1  -3   6        376.09        376.96         9.42 o
   2  -3   6        172.59        180.83         6.70 o
   3  -3   6        240.00        224.02         9.59 o
   4  -3   6         19.50         20.45         5.71 o
   5  -3   6         43.51         30.75         7.16 o
   6  -3   6          4.32         25.85        11.11 o
   7  -3   6         35.75         24.39        14.93 o
  -8  -2   6         17.56         34.79        13.83 o
  -7  -2   6        101.54        114.12        15.45 o
  -6  -2   6        107.54         90.74        10.81 o
  -5  -2   6        177.15        183.16        11.94 o
  -4  -2   6         11.98         14.62         5.41 o
  -3  -2   6         52.70         56.08         4.48 o
  -2  -2   6         15.63         21.46         3.42 o
  -1  -2   6        197.01        183.22         6.32 o
   0  -2   6         42.57         54.72         4.94 o
   1  -2   6        319.72        309.33         8.25 o
   2  -2   6         56.97         68.26         5.99 o
   3  -2   6        293.81        339.61        10.80 o
   4  -2   6         75.61         96.44         7.80 o
   5  -2   6       1025.88        975.99        21.09 o
   6  -2   6        361.38        395.51        16.20 o
   7  -2   6        299.39        278.76        19.32 o
   8  -2   6         38.42         40.69        18.55 o
  -8  -1   6         55.10         66.28        18.50 o
  -7  -1   6        135.68        130.78        15.70 o
  -6  -1   6        422.34        384.52        16.90 o
  -5  -1   6          0.00         -5.04         5.04 o
  -4  -1   6        147.10        147.93         9.82 o
  -3  -1   6        717.25        710.21        12.38 o
  -2  -1   6       2113.03       2106.58        24.77 o
  -1  -1   6          1.38         -0.35         2.84 o
   0  -1   6        628.21        662.82        11.58 o
   1  -1   6        423.97        393.27         9.53 o
   2  -1   6        491.71        510.03        10.55 o
   3  -1   6        869.14        835.90        13.96 o
   4  -1   6          0.02         -2.75         4.24 o
   5  -1   6         67.45         78.74         8.20 o
   6  -1   6          1.14          7.32         7.92 o
   7  -1   6        438.89        492.66        22.79 o
   8  -1   6        362.49        360.86        26.73 o
  -8   0   6        103.59        154.18        55.97 o
  -7   0   6       1098.71        996.34        29.12 o
  -6   0   6        114.38         92.13         9.85 o
  -5   0   6         73.98         80.39         8.31 o
  -4   0   6        111.41        131.17        10.41 o
  -3   0   6        168.53        185.46         7.00 o
  -2   0   6         61.21         77.27         5.00 o
  -1   0   6         86.84         85.29         4.74 o
   0   0   6        641.66        626.97        10.91 o
   1   0   6        461.55        470.66        10.08 o
   2   0   6        422.03        411.02         8.18 o
   3   0   6        141.70        143.09         6.63 o
   4   0   6        102.05        105.00         8.59 o
   5   0   6        145.57        122.95         9.54 o
   6   0   6         32.10         30.22         7.82 o
   7   0   6         10.76         13.97         9.39 o
   8   0   6         29.56         32.85        16.48 o
  -8   1   6          3.57          1.27        15.22 o
  -7   1   6        108.85         90.75        14.43 o
  -6   1   6        115.89         98.28        11.93 o
  -5   1   6        581.43        593.07        18.34 o
  -4   1   6         15.20         14.15         7.17 o
  -3   1   6        642.55        626.75        12.11 o
  -2   1   6         72.39         88.27         5.44 o
  -1   1   6        979.16        980.56        15.15 o
   0   1   6       1018.04       1096.41        16.08 o
   1   1   6         88.42        107.43         5.74 o
   2   1   6          0.11          2.03         2.70 o
   3   1   6         18.07         11.04         4.92 o
   4   1   6        217.89        204.92         9.49 o
   5   1   6        108.23        129.74         9.36 o
   6   1   6        144.38        151.52        10.48 o
   7   1   6         51.70         54.05        12.76 o
   8   1   6        135.01        137.79        25.12 o
  -8   2   6          0.45         21.27        16.90 o
  -7   2   6          0.06         -7.99        10.16 o
  -6   2   6        237.33        205.98        15.34 o
  -5   2   6         26.01         25.69         8.32 o
  -4   2   6         97.12        115.89        12.17 o
  -3   2   6        405.00        371.72         8.96 o
  -2   2   6         11.86         21.29         3.40 o
  -1   2   6         99.96        114.51         5.59 o
   0   2   6        127.82        138.73         5.28 o
   1   2   6        725.78        722.72        12.18 o
   2   2   6          0.51          1.33         3.09 o
   3   2   6        104.91        109.08         5.34 o
   4   2   6        127.19        119.36         7.78 o
   5   2   6         55.12         70.54         7.33 o
   6   2   6        368.39        395.14        17.05 o
   7   2   6         34.32         11.59        12.63 o
   8   2   6         10.82         15.88        21.33 o
  -7   3   6          2.49        -11.59        11.59 o
  -6   3   6          0.13         -1.08         9.35 o
  -5   3   6         12.26          3.40         8.25 o
  -4   3   6         41.59         56.91        10.03 o
  -3   3   6          4.04         12.91         3.80 o
  -2   3   6         77.83         83.40         4.73 o
  -1   3   6        100.07        123.04         4.58 o
   0   3   6        417.73        441.53         9.09 o
   1   3   6       3676.33       3741.32        49.12 o
   2   3   6          0.00          3.46         2.69 o
   3   3   6         34.86         39.63         3.48 o
   4   3   6        310.10        319.58        17.43 o
   5   3   6         81.40         80.32         8.52 o
   6   3   6          2.15          7.33         9.53 o
   7   3   6        141.10        114.51        17.23 o
   8   3   6         10.63         12.15        14.24 o
   9   3   6         38.19         38.44        19.42 o
  -7   4   6        191.75        185.12        19.40 o
  -6   4   6         31.16         23.67        13.12 o
  -5   4   6         25.90         12.17        13.74 o
  -4   4   6        402.51        373.61        18.56 o
  -3   4   6          1.47         -1.97         4.38 o
  -2   4   6        463.66        447.39        12.03 o
  -1   4   6        104.02        104.44         6.06 o
   0   4   6         11.44          7.63         3.26 o
   1   4   6        135.72        150.94         7.61 o
   2   4   6        438.37        426.33        10.29 o
   3   4   6         57.95         56.44         4.64 o
   4   4   6         24.32         23.52         5.35 o
   5   4   6         16.74         14.06         6.11 o
   6   4   6         33.06         17.79         8.98 o
   7   4   6         43.65         57.14        15.37 o
   8   4   6        123.90        151.13        21.17 o
   9   4   6         29.01          6.22        16.71 o
  -7   5   6         40.42         81.14        24.21 o
  -6   5   6          4.41          2.53        10.80 o
  -5   5   6        202.21        158.98        15.55 o
  -4   5   6         44.36         42.63        14.46 o
  -3   5   6        118.01        128.89         8.89 o
  -2   5   6        456.74        431.97        12.51 o
  -1   5   6         42.53         40.05         5.26 o
   0   5   6         85.10         81.26         6.13 o
   1   5   6        246.13        243.49         9.56 o
   2   5   6        164.87        169.86         7.72 o
   3   5   6        628.04        581.84        13.97 o
   4   5   6         89.25         65.86         6.79 o
   5   5   6        229.55        224.99        11.66 o
   6   5   6        103.86         99.95        12.59 o
   7   5   6         17.88         27.94        14.06 o
   8   5   6          8.23        -12.27        12.27 o
   9   5   6          3.61          7.12        15.00 o
  -6   6   6          0.06         -0.58        13.43 o
  -5   6   6         83.30        106.68        16.45 o
  -4   6   6        170.59        167.82        15.60 o
  -3   6   6         19.15         17.29         6.70 o
  -2   6   6       1239.20       1179.95        22.35 o
  -1   6   6        103.26        102.39         7.45 o
   0   6   6         85.17         84.81         6.81 o
   1   6   6        104.17        124.95         8.88 o
   2   6   6        264.25        293.50        12.36 o
   3   6   6        404.93        412.18        12.35 o
   4   6   6        733.86        745.78        16.23 o
   5   6   6          0.04          7.18         4.99 o
   6   6   6        133.74        114.66        12.76 o
   7   6   6         98.41        142.14        18.59 o
   8   6   6          0.20         11.84        14.37 o
  -6   7   6          4.14         35.91        26.37 o
  -5   7   6         85.69        100.93        20.02 o
  -4   7   6         76.63         39.96        14.60 o
  -3   7   6          2.07         15.68        10.21 o
  -2   7   6          1.14         -4.98         4.98 o
  -1   7   6          0.32         -2.75         4.67 o
   0   7   6         67.78         71.42         6.96 o
   1   7   6         18.81         12.61         5.51 o
   2   7   6         66.57         81.54        12.00 o
   3   7   6        111.12        109.21        10.91 o
   4   7   6       3165.10       2970.42        45.21 o
   5   7   6        982.36        907.84        21.22 o
   6   7   6         11.43          5.75         8.74 o
   7   7   6        211.90        194.18        31.29 o
   8   7   6         61.24         34.51        15.27 o
  -5   8   6          1.23         20.19        14.01 o
  -4   8   6         29.50          8.26        12.30 o
  -3   8   6         72.84         84.51        13.69 o
  -2   8   6          2.22          2.02         7.31 o
  -1   8   6        445.43        415.52        15.64 o
   0   8   6        116.23        121.87         9.87 o
   1   8   6         11.90         17.60         6.27 o
   2   8   6         38.00         44.19         6.86 o
   3   8   6          3.56          2.17         5.81 o
   4   8   6        350.97        338.75        14.38 o
   5   8   6          4.47          1.16         9.53 o
   6   8   6         76.98         93.41        26.84 o
   7   8   6        117.98        127.95        33.81 o
   8   8   6          0.89         -6.13        14.74 o
  -4   9   6         15.41         12.51        13.54 o
  -3   9   6          1.27         -2.90        10.08 o
  -2   9   6          4.70         -5.95         9.15 o
  -1   9   6        104.92        104.12        12.25 o
   0   9   6          2.40          2.78         7.33 o
   1   9   6        212.27        231.04        17.19 o
   2   9   6          3.44          6.16         8.17 o
   3   9   6         13.41         15.81         7.48 o
   4   9   6        160.62        179.41        15.42 o
   5   9   6         22.46         30.38        12.45 o
   6   9   6          0.53          4.96        11.25 o
   7   9   6          5.73          4.13        15.86 o
   8   9   6         28.60         30.52        20.41 o
  -3  10   6         75.38         90.22        15.15 o
  -2  10   6        188.76        207.57        19.04 o
  -1  10   6        117.05        118.66        14.74 o
   0  10   6         72.69         53.63        12.56 o
   1  10   6        114.01        115.89        14.63 o
   2  10   6          6.18          5.86         9.35 o
   3  10   6         39.09         28.61        10.86 o
   4  10   6         70.42         69.45        14.64 o
   5  10   6        181.06        211.13        26.95 o
   6  10   6          0.96          6.96        11.83 o
   7  10   6          4.62          4.29        17.54 o
  -2  11   6         27.57         10.34        16.36 o
  -1  11   6         42.76         58.49        16.30 o
   0  11   6        114.03         78.31        15.02 o
   1  11   6         63.46         55.11        12.68 o
   2  11   6          1.38         -6.19         9.84 o
   3  11   6          4.16          3.03        13.97 o
   4  11   6         62.86         68.62        13.56 o
   5  11   6         23.13         41.44        14.78 o
   6  11   6         76.91        127.51        23.41 o
  -1  12   6          1.94          8.66        14.93 o
   0  12   6        114.82        101.07        19.42 o
   1  12   6          8.48         17.94        12.22 o
   2  12   6        153.56        108.49        16.52 o
   3  12   6         33.07         16.21        12.81 o
   4  12   6          5.67         14.88        12.54 o
   5  12   6          2.19         15.24        12.31 o
   6  12   6         19.69         20.63        18.53 o
   1  13   6         42.63         18.98        16.43 o
   2  13   6         42.98         42.00        14.44 o
   3  13   6         16.30         24.54        13.80 o
   4  13   6          1.40         10.67        15.94 o
  -4 -12   7         17.58         21.81        20.73 o
  -3 -12   7         36.80         22.67        27.89 o
  -2 -12   7         26.15         26.06        16.85 o
  -1 -12   7        150.01        147.14        19.98 o
  -5 -11   7          0.02         11.94        20.30 o
  -4 -11   7         41.92         25.98        31.84 o
  -3 -11   7         44.07         64.57        18.64 o
  -2 -11   7          1.40          8.67        13.01 o
  -1 -11   7          0.03         -8.68        14.69 o
   0 -11   7         17.82         -4.49        12.72 o
   1 -11   7         55.68         68.29        24.27 o
  -6 -10   7         10.58          1.93        18.95 o
  -5 -10   7          7.85          8.78        23.01 o
  -4 -10   7          0.41         10.30        17.14 o
  -3 -10   7          3.61         -5.15        12.60 o
  -2 -10   7         51.11         59.45        13.69 o
  -1 -10   7         12.33         12.52        13.08 o
   0 -10   7         84.96        113.57        16.45 o
   1 -10   7        136.80        161.25        21.83 o
   2 -10   7          1.61         10.78        20.28 o
  -7  -9   7          0.16        -17.12        17.25 o
  -6  -9   7          0.04          1.78        17.56 o
  -5  -9   7         39.54         54.11        22.02 o
  -4  -9   7         36.57         22.19        17.06 o
  -3  -9   7          7.81         -1.47        11.36 o
  -2  -9   7         58.14         55.49        12.35 o
  -1  -9   7         28.01         27.81        11.03 o
   0  -9   7         22.56         12.26        10.43 o
   1  -9   7          6.17          5.33        10.81 o
   2  -9   7         29.27         45.81        28.20 o
   3  -9   7          9.05         17.06        23.13 o
  -7  -8   7         12.82         16.13        20.43 o
  -6  -8   7        680.95        682.55        70.00 o
  -5  -8   7          6.80          0.86        36.47 o
  -4  -8   7          7.58          4.80        14.18 o
  -3  -8   7        118.88        123.03        16.41 o
  -2  -8   7         17.61         21.71        10.98 o
  -1  -8   7        126.82        165.82        13.50 o
   0  -8   7         89.93        108.24        11.64 o
   1  -8   7         19.24         22.16         8.50 o
   2  -8   7          0.46        -11.54        11.54 o
   3  -8   7         31.27         36.87        15.17 o
   4  -8   7          0.01         -6.37        16.84 o
  -8  -7   7         11.29         29.85        15.30 o
  -7  -7   7         20.96         36.20        16.26 o
  -6  -7   7        853.72        853.74        35.98 o
  -5  -7   7         64.71         90.29        39.98 o
  -4  -7   7       1167.03       1140.93        91.04 o
  -3  -7   7         53.04         47.38         9.40 o
  -2  -7   7         31.58         24.96         8.26 o
  -1  -7   7          6.23         10.03         6.73 o
   0  -7   7        421.54        382.13        16.39 o
   1  -7   7        123.06        105.39        13.18 o
   2  -7   7        122.55        132.31        16.83 o
   3  -7   7         30.25         14.82        13.38 o
   4  -7   7          0.76         -0.76        13.11 o
   5  -7   7         80.99         72.49        21.54 o
  -8  -6   7         39.34         47.66        15.58 o
  -7  -6   7          1.44          3.84        16.35 o
  -6  -6   7          9.31         25.44        12.94 o
  -5  -6   7         79.80         96.77        14.74 o
  -4  -6   7         19.90         14.06         8.66 o
  -3  -6   7         11.69         32.29         7.43 o
  -2  -6   7        364.46        321.56        15.72 o
  -1  -6   7         49.38         51.25         8.50 o
   0  -6   7        675.88        712.47        19.97 o
   1  -6   7         88.79         85.63         9.15 o
   2  -6   7        145.50        125.95        15.75 o
   3  -6   7         78.20         67.02        13.57 o
   4  -6   7         23.01         22.09        23.53 o
   5  -6   7         20.46         28.99        13.00 o
   6  -6   7         10.67         20.05        13.41 o
  -8  -5   7          4.44         12.98        13.49 o
  -7  -5   7          9.13         34.22        15.43 o
  -6  -5   7        731.03        705.52        31.61 o
  -5  -5   7         84.71         76.78        11.57 o
  -4  -5   7         93.86        107.63        10.93 o
  -3  -5   7        262.02        244.96        11.97 o
  -2  -5   7        110.33        135.18         9.70 o
  -1  -5   7        200.33        203.00        10.60 o
   0  -5   7        688.76        680.77        20.76 o
   1  -5   7        167.85        156.53        10.50 o
   2  -5   7         40.59         52.74         7.77 o
   3  -5   7         13.71         16.20         9.86 o
   4  -5   7          0.10         -2.67         9.27 o
   5  -5   7          3.20         11.85        13.67 o
   6  -5   7        359.43        321.12        23.55 o
  -8  -4   7         30.35         44.05        15.47 o
  -7  -4   7          1.35         19.48        11.70 o
  -6  -4   7        160.74        147.90        18.56 o
  -5  -4   7         51.36         69.23        10.55 o
  -4  -4   7         26.75         28.73         7.71 o
  -3  -4   7        281.24        271.35        13.64 o
  -2  -4   7         80.55         86.63         9.01 o
  -1  -4   7        460.03        477.90        14.22 o
   0  -4   7         13.36         10.02         4.44 o
   1  -4   7          0.16          5.28         3.84 o
   2  -4   7        514.74        550.77        15.09 o
   3  -4   7         76.75        116.32        19.57 o
   4  -4   7         13.98          3.02         8.26 o
   5  -4   7         92.34        131.98        17.29 o
   6  -4   7        225.34        230.26        19.92 o
   7  -4   7         81.02         61.37        18.32 o
  -8  -3   7          0.05          0.73        12.99 o
  -7  -3   7         54.11         19.64        20.94 o
  -6  -3   7          5.99          0.86        11.57 o
  -5  -3   7        189.95        186.84        14.46 o
  -4  -3   7          1.88         -0.71         6.08 o
  -3  -3   7        268.78        283.59        11.39 o
  -2  -3   7         11.09         15.26         4.23 o
  -1  -3   7       2943.80       2883.38        35.40 o
   0  -3   7        683.22        684.84        13.76 o
   1  -3   7        122.30        145.28         8.12 o
   2  -3   7         12.51         12.41         4.09 o
   3  -3   7          9.26         17.33         4.93 o
   4  -3   7        105.30        132.72         9.36 o
   5  -3   7         50.80         79.10         9.64 o
   6  -3   7          8.66         22.72        10.97 o
   7  -3   7          3.63        -12.74        12.74 o
  -8  -2   7        171.94        219.44        22.17 o
  -7  -2   7         77.93         70.96        13.97 o
  -6  -2   7         49.25         45.43        11.56 o
  -5  -2   7          0.27         -4.47         6.71 o
  -4  -2   7         15.93          9.81         6.82 o
  -3  -2   7        877.91        860.47        16.55 o
  -2  -2   7         16.32         23.26         3.74 o
  -1  -2   7        182.24        175.61         6.63 o
   0  -2   7        539.12        546.59        11.88 o
   1  -2   7         68.47         88.56        11.27 o
   2  -2   7          0.78          3.77         3.20 o
   3  -2   7          0.75         -1.45         4.09 o
   4  -2   7          6.85         13.04         5.41 o
   5  -2   7         44.37         44.46         7.74 o
   6  -2   7        542.39        511.89        19.66 o
   7  -2   7        128.27        123.79        17.03 o
  -8  -1   7          3.75          6.59        13.41 o
  -7  -1   7         38.75         33.35        12.52 o
  -6  -1   7          9.18          4.17         7.70 o
  -5  -1   7        153.86        149.99        11.40 o
  -4  -1   7         66.49         87.48         8.57 o
  -3  -1   7        515.33        519.11        11.92 o
  -2  -1   7        583.23        545.49        10.96 o
  -1  -1   7         21.82         10.56         3.40 o
   0  -1   7          0.75          2.81         3.31 o
   1  -1   7        213.14        229.46         8.26 o
   2  -1   7         76.41         79.43         5.11 o
   3  -1   7        499.20        471.89        13.28 o
   4  -1   7        326.15        344.45        12.06 o
   5  -1   7        180.09        189.11        13.63 o
   6  -1   7        118.51        125.66        11.74 o
   7  -1   7          7.22         -2.23        11.40 o
   8  -1   7         72.72        102.41        26.16 o
  -8   0   7         10.90         -3.60        14.96 o
  -7   0   7         71.47         97.01        14.85 o
  -6   0   7         18.72         27.03         8.00 o
  -5   0   7         24.99         23.03         6.48 o
  -4   0   7          8.63          6.88         5.54 o
  -3   0   7        113.94        127.21         6.66 o
  -2   0   7         15.38         12.80         3.51 o
  -1   0   7         12.57         24.69         3.62 o
   0   0   7        363.27        440.51        10.42 o
   1   0   7        186.32        209.28         8.60 o
   2   0   7        441.27        474.36         9.64 o
   3   0   7        373.35        394.87        11.79 o
   4   0   7        122.91        120.94        10.41 o
   5   0   7        117.45        129.60         9.35 o
   6   0   7          3.19          9.66         8.45 o
   7   0   7         42.37         48.96        13.04 o
   8   0   7        319.58        360.54        26.66 o
  -8   1   7          0.21        -20.57        49.10 o
  -7   1   7        386.80        328.30        25.65 o
  -6   1   7        165.13        160.17        14.81 o
  -5   1   7         59.01         65.26         8.61 o
  -4   1   7         10.31          5.60         5.21 o
  -3   1   7         22.16         26.95         4.57 o
  -2   1   7         39.47         47.58         4.95 o
  -1   1   7        754.93        795.10        13.23 o
   0   1   7       1184.93       1348.48        19.41 o
   1   1   7         23.20         19.83         3.92 o
   2   1   7         36.04         33.36         3.37 o
   3   1   7         57.22         62.05         7.97 o
   4   1   7          9.97         27.83         5.61 o
   5   1   7          0.44          8.76         6.59 o
   6   1   7          6.62         -3.08         8.75 o
   7   1   7          7.36         19.35        23.08 o
   8   1   7        125.07         98.64        19.07 o
  -7   2   7         68.32         59.63        13.53 o
  -6   2   7         12.74          6.21        11.99 o
  -5   2   7        952.18        757.18        25.34 o
  -4   2   7          5.66          1.49         5.33 o
  -3   2   7         89.85         93.63         7.19 o
  -2   2   7        163.35        161.36         8.53 o
  -1   2   7        187.53        214.75         7.39 o
   0   2   7         82.29        105.85         5.15 o
   1   2   7       2466.56       2506.84        30.20 o
   2   2   7        163.26        150.97         7.07 o
   3   2   7        205.19        207.09         7.63 o
   4   2   7        465.33        426.74        14.71 o
   5   2   7         34.08         18.49         7.24 o
   6   2   7        456.82        406.40        20.37 o
   7   2   7        353.16        324.46        32.83 o
   8   2   7         65.24         83.32        18.88 o
  -7   3   7         17.50         19.04        12.26 o
  -6   3   7          7.06         16.27        10.54 o
  -5   3   7        545.54        500.62        22.02 o
  -4   3   7        198.58        226.44        15.50 o
  -3   3   7        141.02        150.94         8.68 o
  -2   3   7          1.20         11.89         4.28 o
  -1   3   7          0.00         -0.16         3.41 o
   0   3   7         37.41         33.35         3.24 o
   1   3   7       1726.61       1908.57        26.43 o
   2   3   7          1.67          3.12         3.09 o
   3   3   7        709.95        772.76        14.84 o
   4   3   7        254.36        255.78        11.77 o
   5   3   7         29.89         33.99         7.75 o
   6   3   7          0.02          5.66         8.30 o
   7   3   7         10.86         22.04        13.20 o
   8   3   7        180.56        172.85        24.27 o
  -7   4   7         24.89          0.90        12.40 o
  -6   4   7         46.71         46.92        12.93 o
  -5   4   7         71.68         67.54        12.64 o
  -4   4   7         14.77         24.57         9.21 o
  -3   4   7        435.55        390.95        12.48 o
  -2   4   7         50.42         64.57         6.32 o
  -1   4   7          3.13          0.00         4.45 o
   0   4   7         63.78         70.52         5.01 o
   1   4   7          2.29          3.12         2.96 o
   2   4   7        120.34        107.31         5.58 o
   3   4   7        287.73        269.62        10.30 o
   4   4   7          0.29         10.88         6.71 o
   5   4   7          4.69          5.36         7.01 o
   6   4   7         10.30          3.56         8.66 o
   7   4   7         39.42         30.72        14.04 o
   8   4   7          9.22        -11.47        12.70 o
  -6   5   7         91.33         71.54        14.78 o
  -5   5   7          0.14          0.18         9.76 o
  -4   5   7         21.60         19.28         9.64 o
  -3   5   7        388.26        380.16        13.31 o
  -2   5   7        330.91        328.34        11.89 o
  -1   5   7         20.83         23.62         5.46 o
   0   5   7        785.50        758.04        16.11 o
   1   5   7          0.33          1.92         4.87 o
   2   5   7         31.96         36.09         6.12 o
   3   5   7        860.73        844.39        18.17 o
   4   5   7        382.82        375.48        13.23 o
   5   5   7        225.59        210.96        12.15 o
   6   5   7        223.44        214.18        16.80 o
   7   5   7        143.34        149.18        19.53 o
   8   5   7          1.70          6.73        18.32 o
  -6   6   7          2.62          3.14        13.70 o
  -5   6   7         15.51         -9.63        10.48 o
  -4   6   7        170.02        160.28        18.53 o
  -3   6   7         65.70         61.03         8.57 o
  -2   6   7       2368.55       2227.07        33.16 o
  -1   6   7        763.65        734.29        16.65 o
   0   6   7         92.69         93.93         7.60 o
   1   6   7        398.00        414.52        14.43 o
   2   6   7        134.50        140.30        11.74 o
   3   6   7         35.03         42.02         6.93 o
   4   6   7        218.92        220.03        13.21 o
   5   6   7         59.22         56.62         7.71 o
   6   6   7        232.78        251.65        17.34 o
   7   6   7          0.31         -6.90        11.28 o
   8   6   7         10.85          8.57        14.53 o
  -5   7   7          0.92         10.02        13.39 o
  -4   7   7         25.68         41.28        13.58 o
  -3   7   7          6.89         -0.36         8.81 o
  -2   7   7          0.41         -4.93         5.73 o
  -1   7   7        130.84        147.18        11.84 o
   0   7   7          4.47         13.78         7.64 o
   1   7   7        145.19        132.29        10.16 o
   2   7   7        121.58        107.54        14.38 o
   3   7   7        123.50        137.74        15.87 o
   4   7   7        684.66        627.41        20.59 o
   5   7   7         75.24         69.90        14.26 o
   6   7   7        292.10        290.10        22.53 o
   7   7   7          2.43         26.63        12.98 o
   8   7   7         25.62         -2.27        14.68 o
  -5   8   7         17.54         17.00        14.50 o
  -4   8   7         45.90         58.20        15.20 o
  -3   8   7          0.02         -7.43         9.20 o
  -2   8   7          5.59         12.73         8.57 o
  -1   8   7         97.62         98.44         9.94 o
   0   8   7        180.47        161.44        12.40 o
   1   8   7          9.92         10.59         6.24 o
   2   8   7         45.56         34.96         7.14 o
   3   8   7        587.67        567.34        19.29 o
   4   8   7         19.80         30.10        14.20 o
   5   8   7        251.50        246.01        21.30 o
   6   8   7         98.73         96.66        30.65 o
   7   8   7         13.03         -3.19        17.39 o
   8   8   7          7.66        -12.30        18.66 o
  -4   9   7         17.31          9.94        22.45 o
  -3   9   7         10.03         10.55        12.02 o
  -2   9   7         53.77         52.97        12.18 o
  -1   9   7          5.06         -1.11         9.24 o
   0   9   7         46.95         38.80        11.25 o
   1   9   7        127.43        105.01        13.68 o
   2   9   7         36.88         48.09        10.62 o
   3   9   7         24.41         29.11         9.48 o
   4   9   7         21.44         19.13        10.79 o
   5   9   7        500.41        446.01        34.09 o
   6   9   7         84.79         72.07        19.70 o
   7   9   7         49.89         10.62        18.13 o
   8   9   7         37.90         39.28        31.98 o
  -3  10   7          3.73        -12.95        16.26 o
  -2  10   7          0.81         13.97        13.18 o
  -1  10   7         52.07         30.81        12.34 o
   0  10   7        220.19        182.02        26.02 o
   1  10   7         28.85         35.93        10.74 o
   2  10   7         79.36         58.07        11.95 o
   3  10   7          6.72         -9.33         9.33 o
   4  10   7          0.87         -4.88        12.72 o
   5  10   7         97.63         98.19        39.56 o
   6  10   7          3.39         22.60        16.74 o
   7  10   7         12.79         10.22        24.83 o
  -2  11   7         77.81         78.49        19.29 o
  -1  11   7          1.08          7.50        18.40 o
   0  11   7          4.49         -5.68        10.85 o
   1  11   7          0.03          4.69        10.46 o
   2  11   7         92.53         67.73        13.70 o
   3  11   7         11.24         23.96        11.03 o
   4  11   7         18.00         14.03        10.58 o
   5  11   7          4.78         -5.60        26.37 o
   6  11   7        190.14        189.49        28.43 o
  -1  12   7          4.55         26.25        19.43 o
   0  12   7         16.10         13.79        14.59 o
   1  12   7         67.32         83.53        18.22 o
   2  12   7          1.36         11.51        12.18 o
   3  12   7        124.23        100.69        16.52 o
   4  12   7         41.05         36.13        14.28 o
   5  12   7          6.02         32.07        14.67 o
   2  13   7         22.30         14.42        13.73 o
   3  13   7         10.19         21.20        13.74 o
  -5 -11   8          9.66         10.78        47.27 o
  -4 -11   8          5.93        -16.94        19.59 o
  -3 -11   8         57.32         59.07        23.26 o
  -2 -11   8         36.95         19.32        17.14 o
  -1 -11   8         44.83         27.12        24.38 o
   0 -11   8         64.86         95.24        17.55 o
  -6 -10   8          0.18         23.14        21.41 o
  -5 -10   8         11.89        -11.03        17.57 o
  -4 -10   8          9.50        -11.60        17.65 o
  -3 -10   8          5.76        -18.80        18.80 o
  -2 -10   8         13.93         11.82        14.86 o
  -1 -10   8        113.15        140.17        17.28 o
   0 -10   8         97.21         76.86        14.98 o
   1 -10   8         18.55         30.37        22.73 o
   2 -10   8          0.07        -21.74        21.74 o
  -6  -9   8         60.50         97.82        22.52 o
  -5  -9   8          3.69          5.39        17.55 o
  -4  -9   8          9.75         -4.97        17.09 o
  -3  -9   8         31.20         53.36        14.62 o
  -2  -9   8         23.35         19.83        14.99 o
  -1  -9   8         63.79         44.41        11.86 o
   0  -9   8          0.72         16.73        19.49 o
   1  -9   8         20.60         23.31        18.81 o
   2  -9   8         28.06         33.52        20.68 o
   3  -9   8         78.60         87.79        19.97 o
  -7  -8   8        231.71        246.24        33.43 o
  -6  -8   8        137.34        137.14        25.79 o
  -5  -8   8         13.24          1.06        14.36 o
  -4  -8   8         14.56          1.59        14.16 o
  -3  -8   8         13.19         22.18        12.37 o
  -2  -8   8        229.82        233.61        22.18 o
  -1  -8   8        153.86        167.76        23.80 o
   0  -8   8        233.02        185.78        14.35 o
   1  -8   8         71.42         67.05        13.16 o
   2  -8   8         63.38         68.26        21.49 o
   3  -8   8         76.99        103.61        19.40 o
   4  -8   8         38.15         43.83        16.86 o
  -7  -7   8          8.95         19.16        18.67 o
  -6  -7   8          1.97        -12.49        15.66 o
  -5  -7   8         49.85         48.26        17.11 o
  -4  -7   8         51.32         72.13        22.16 o
  -3  -7   8        121.76        120.37        15.13 o
  -2  -7   8         22.20          3.29         8.01 o
  -1  -7   8         36.97         29.92         9.95 o
   0  -7   8        215.55        184.17        13.73 o
   1  -7   8         15.62          8.88         9.64 o
   2  -7   8        130.04        177.10        26.24 o
   3  -7   8          0.53         -5.86        11.16 o
   4  -7   8         10.90        -13.14        13.14 o
   5  -7   8          8.29          0.51        14.93 o
  -8  -6   8         22.46          5.97        15.37 o
  -7  -6   8         38.21         52.78        16.99 o
  -6  -6   8         74.92         67.38        16.00 o
  -5  -6   8        426.99        413.01        32.61 o
  -4  -6   8        208.60        227.66        18.50 o
  -3  -6   8          4.75         -7.01         7.01 o
  -2  -6   8          3.65         -0.60         6.73 o
  -1  -6   8         40.25         41.55        10.89 o
   0  -6   8        893.14        900.60        26.30 o
   1  -6   8         61.57         64.51         9.09 o
   2  -6   8        127.80         84.46        16.93 o
   3  -6   8          9.14         -5.09        11.18 o
   4  -6   8          9.74        -10.97        10.97 o
   5  -6   8         35.49         44.50        13.18 o
  -8  -5   8         46.73         17.37        15.43 o
  -7  -5   8        433.62        430.19        29.84 o
  -6  -5   8         11.27         10.82        12.68 o
  -5  -5   8        173.16        197.81        27.31 o
  -4  -5   8        117.02        131.47        12.44 o
  -3  -5   8        962.82        955.93        35.54 o
  -2  -5   8          7.24          4.28         5.45 o
  -1  -5   8          2.66         21.88         7.02 o
   0  -5   8        239.53        247.58        14.16 o
   1  -5   8        183.83        174.90        13.49 o
   2  -5   8        138.07        109.17        14.89 o
   3  -5   8         18.02          1.93        10.28 o
   4  -5   8         75.80         69.48        12.70 o
   5  -5   8        213.01        240.66        20.24 o
   6  -5   8         22.46         12.15        13.23 o
  -8  -4   8          0.20        -12.78        12.78 o
  -7  -4   8         26.56         13.21        13.40 o
  -6  -4   8        196.16        176.21        26.51 o
  -5  -4   8        298.62        302.89        18.07 o
  -4  -4   8        375.59        375.43        29.52 o
  -3  -4   8         61.74         64.78         9.45 o
  -2  -4   8        249.29        250.08        11.87 o
  -1  -4   8         73.65         78.95         7.80 o
   0  -4   8         20.35         21.60         5.99 o
   1  -4   8         76.64         90.60        10.38 o
   2  -4   8         48.73         34.65         7.85 o
   3  -4   8         22.21         20.79         8.72 o
   4  -4   8         78.13         84.66        12.19 o
   5  -4   8        383.98        394.58        21.99 o
   6  -4   8         13.86          7.46        11.91 o
  -8  -3   8         11.10         16.40        14.36 o
  -7  -3   8        142.75        182.06        18.99 o
  -6  -3   8        135.47        162.77        19.05 o
  -5  -3   8         16.15          6.40         8.26 o
  -4  -3   8        214.33        217.53        14.95 o
  -3  -3   8        122.92        136.16        11.53 o
  -2  -3   8         17.17         18.73         5.64 o
  -1  -3   8         32.59         33.95         5.41 o
   0  -3   8         37.50         49.83         5.74 o
   1  -3   8         13.54         10.21         4.73 o
   2  -3   8         66.15         74.07         7.84 o
   3  -3   8        695.22        681.17        17.79 o
   4  -3   8         75.87         73.01         8.58 o
   5  -3   8         15.95          2.59         9.99 o
   6  -3   8          0.04          1.66        16.66 o
   7  -3   8          7.04         -9.53        18.97 o
  -8  -2   8        256.37        298.37        24.98 o
  -7  -2   8          0.40         -4.77        11.45 o
  -6  -2   8        110.84        117.11        15.01 o
  -5  -2   8          1.02         -1.40         7.85 o
  -4  -2   8        335.66        333.21        16.84 o
  -3  -2   8         55.09         53.18         8.41 o
  -2  -2   8         31.13         57.93         6.57 o
  -1  -2   8        233.97        208.81         7.55 o
   0  -2   8          9.28          4.54         4.12 o
   1  -2   8         29.95         24.93         5.16 o
   2  -2   8        737.00        668.85        17.43 o
   3  -2   8        119.90        120.65         9.60 o
   4  -2   8        445.37        461.39        14.59 o
   5  -2   8        386.15        396.22        18.69 o
   6  -2   8         42.09         32.66        10.76 o
   7  -2   8        102.72         87.26        23.04 o
  -8  -1   8         18.94         37.22        15.79 o
  -7  -1   8         16.29         10.13        12.18 o
  -6  -1   8         11.68          9.11        10.04 o
  -5  -1   8         21.36         28.96         9.01 o
  -4  -1   8        102.84        114.32        16.36 o
  -3  -1   8        218.30        226.63        12.02 o
  -2  -1   8        186.55        171.26         7.32 o
  -1  -1   8        317.66        295.80         9.10 o
   0  -1   8          3.20         10.28         4.47 o
   1  -1   8          0.09         -1.74         3.66 o
   2  -1   8          4.39          5.04         3.70 o
   3  -1   8         24.97         40.76         8.32 o
   4  -1   8         71.93         63.19         7.65 o
   5  -1   8         14.27         17.13         7.21 o
   6  -1   8          3.09          5.23         9.03 o
   7  -1   8        198.78        208.01        20.09 o
   8  -1   8        104.93        113.07        26.07 o
  -8   0   8        135.50        118.40        43.49 o
  -7   0   8         33.66         29.35        13.11 o
  -6   0   8        136.36        120.75        12.95 o
  -5   0   8         19.56          9.20         7.09 o
  -4   0   8          6.08          2.24         6.56 o
  -3   0   8         42.26         28.91         6.22 o
  -2   0   8          0.73          4.84         3.61 o
  -1   0   8          2.81         22.42         7.73 o
   0   0   8          0.30         42.18         9.21 o
   1   0   8         28.60        145.67        17.82 o
   2   0   8          5.62         11.06         4.03 o
   3   0   8         77.09         65.34         7.28 o
   4   0   8        123.91        135.09        14.21 o
   5   0   8         86.86         80.38        10.17 o
   6   0   8        926.45        860.88        39.32 o
   7   0   8         50.12         43.88        15.97 o
   8   0   8         33.25         26.12        17.37 o
  -7   1   8          6.36          7.43        24.55 o
  -6   1   8         70.47         63.65        16.39 o
  -5   1   8         76.71         87.67        10.73 o
  -4   1   8         28.93         36.01         6.89 o
  -3   1   8        206.14        224.67        11.62 o
  -2   1   8        210.41        236.84         8.81 o
  -1   1   8        653.34        683.24        12.82 o
   0   1   8        502.66        576.68        12.37 o
   1   1   8        779.10        762.41        14.27 o
   2   1   8        304.51        270.87         9.50 o
   3   1   8          6.82         16.43         6.92 o
   4   1   8        102.47        118.60        13.77 o
   5   1   8         10.23         28.09         7.87 o
   6   1   8        115.25        103.19        14.27 o
   7   1   8        149.82        139.98        19.74 o
   8   1   8          3.43          3.98        14.43 o
  -7   2   8         28.25         36.40        12.88 o
  -6   2   8        155.78        144.35        15.40 o
  -5   2   8         31.43         43.60        12.53 o
  -4   2   8        167.68        139.51        15.04 o
  -3   2   8        136.16        172.95        11.57 o
  -2   2   8        239.03        233.34        10.52 o
  -1   2   8        187.06        177.77         7.52 o
   0   2   8        338.49        407.34         8.82 o
   1   2   8        136.19        116.16         6.56 o
   2   2   8         50.85         53.09         6.02 o
   3   2   8        132.07        119.52         9.83 o
   4   2   8         31.56         15.57         5.94 o
   5   2   8        255.23        253.83        14.20 o
   6   2   8          7.17         -3.33         8.87 o
   7   2   8         23.68         20.80        11.67 o
   8   2   8         26.35         59.24        17.80 o
  -7   3   8          0.27          0.74        11.74 o
  -6   3   8         11.98          8.87        12.55 o
  -5   3   8          0.61         -4.60        17.17 o
  -4   3   8        287.76        235.15        18.55 o
  -3   3   8         35.70         52.98         9.17 o
  -2   3   8         47.60         48.09         7.53 o
  -1   3   8         50.66         58.83         6.07 o
   0   3   8         12.96         10.47         5.29 o
   1   3   8        130.26        149.59         7.42 o
   2   3   8        431.43        455.76        13.05 o
   3   3   8        144.74        138.46        14.54 o
   4   3   8         78.74         74.50         8.42 o
   5   3   8          7.34          6.76         6.54 o
   6   3   8          9.61         16.27         9.88 o
   7   3   8        262.28        265.76        20.57 o
   8   3   8         13.66          5.44        25.39 o
  -7   4   8         14.29         -1.21        12.98 o
  -6   4   8          3.20          2.49        11.27 o
  -5   4   8          6.55         13.08        10.43 o
  -4   4   8        185.55        183.86        19.40 o
  -3   4   8         13.39         18.79         8.42 o
  -2   4   8       1518.33       1465.45        26.01 o
  -1   4   8        774.78        700.64        22.56 o
   0   4   8        137.33        201.57        15.28 o
   1   4   8          7.89          8.67         5.16 o
   2   4   8         19.97         17.86         4.62 o
   3   4   8         13.79          7.19         4.79 o
   4   4   8         38.56         45.67         7.37 o
   5   4   8        108.54        104.74         9.81 o
   6   4   8         45.53         38.12        10.59 o
   7   4   8          1.91         14.27        12.04 o
   8   4   8          0.81         -0.48        14.62 o
  -6   5   8        116.60        104.43        16.47 o
  -5   5   8        301.57        298.60        20.50 o
  -4   5   8          0.01         -6.82         8.75 o
  -3   5   8        116.48        123.41        12.61 o
  -2   5   8        741.63        689.46        16.76 o
  -1   5   8         95.31         91.97         7.92 o
   0   5   8          6.21          6.78         5.54 o
   1   5   8         39.29         33.80         7.37 o
   2   5   8         90.13         73.59         8.41 o
   3   5   8         40.89         31.43         6.86 o
   4   5   8       2733.42       2608.03        42.49 o
   5   5   8         73.77         64.60        10.51 o
   6   5   8        214.98        205.42        23.45 o
   7   5   8         25.18         34.76        12.25 o
   8   5   8         56.34         23.48        16.69 o
  -6   6   8          0.98         -4.90        13.85 o
  -5   6   8          0.00         16.33        12.77 o
  -4   6   8        144.10        166.26        15.72 o
  -3   6   8         79.85         91.16        12.16 o
  -2   6   8        900.10        838.43        19.38 o
  -1   6   8        636.31        617.60        17.56 o
   0   6   8        106.73         95.45         9.49 o
   1   6   8         29.76         30.84         6.70 o
   2   6   8        446.02        451.13        16.87 o
   3   6   8        227.75        195.46        12.16 o
   4   6   8         12.14         12.18         8.89 o
   5   6   8         92.72        104.73        19.95 o
   6   6   8          1.14         21.78         9.40 o
   7   6   8          5.09          1.27        10.22 o
   8   6   8          1.65         13.06        15.98 o
  -5   7   8         37.98         23.98        16.90 o
  -4   7   8          3.27          1.87        13.33 o
  -3   7   8          3.33         -9.72         9.72 o
  -2   7   8         96.09        103.97        11.40 o
  -1   7   8         33.80         25.12         7.07 o
   0   7   8        131.48        141.42        12.46 o
   1   7   8         50.88         54.00         8.14 o
   2   7   8        388.25        380.59        16.41 o
   3   7   8         77.45         55.89         8.38 o
   4   7   8         19.87          9.40        12.30 o
   5   7   8        141.27        175.55        26.23 o
   6   7   8         84.15        111.33        17.49 o
   7   7   8          8.52         15.47        13.63 o
   8   7   8         17.85         23.06        20.90 o
  -4   8   8          2.01         -0.61        12.74 o
  -3   8   8          2.61         25.79        16.74 o
  -2   8   8         73.93         78.92        12.63 o
  -1   8   8        167.59        142.28        15.09 o
   0   8   8         23.25         32.44         8.94 o
   1   8   8          0.40          0.98         7.45 o
   2   8   8          4.52          0.02         7.48 o
   3   8   8         10.96         11.48         9.48 o
   4   8   8         66.45         74.91        16.94 o
   5   8   8         35.94         26.29        15.85 o
   6   8   8         21.34         13.24        12.62 o
   7   8   8          3.45          1.52        13.29 o
   8   8   8         14.40         18.08        19.23 o
  -4   9   8        145.67        134.30        46.29 o
  -3   9   8         22.47         18.23        22.73 o
  -2   9   8         13.45          3.62        10.81 o
  -1   9   8         25.26         42.20        11.83 o
   0   9   8         23.28         13.54         9.98 o
   1   9   8         43.59         39.46        11.10 o
   2   9   8        193.22        154.88        13.69 o
   3   9   8         51.38         44.01        10.35 o
   4   9   8         27.36         18.67        14.18 o
   5   9   8          0.14         21.14        15.21 o
   6   9   8         25.11         26.87        15.01 o
   7   9   8          4.97         -0.06        17.66 o
  -3  10   8         17.38         33.24        19.85 o
  -2  10   8         13.87         44.66        26.18 o
  -1  10   8          4.65          6.89        10.78 o
   0  10   8         32.58         29.95        12.03 o
   1  10   8          0.03         -9.63         9.63 o
   2  10   8        106.59         75.54        13.49 o
   3  10   8         99.87        117.78        15.09 o
   4  10   8          6.17        -10.05        11.43 o
   5  10   8          6.11          9.58        15.18 o
   6  10   8         21.18         27.88        17.03 o
   7  10   8          4.39        -17.16        17.16 o
  -2  11   8          6.09         32.33        16.95 o
  -1  11   8        118.12        102.37        19.47 o
   0  11   8         85.33        102.55        18.87 o
   1  11   8         28.04          1.87        11.52 o
   2  11   8          2.03         -2.36        11.10 o
   3  11   8         11.56          2.19        17.33 o
   4  11   8         22.64         45.02        16.48 o
   5  11   8         83.72        109.92        31.14 o
   6  11   8         82.30         98.13        23.45 o
   0  12   8         70.21         93.28        17.51 o
   1  12   8        160.56        153.52        18.61 o
   2  12   8         42.32         45.05        16.07 o
   3  12   8          0.35        -10.68        10.68 o
   4  12   8         39.54         71.60        15.28 o
   5  12   8        123.33        102.32        19.85 o
  -4 -11   9         41.32         43.04        25.28 o
  -3 -11   9         18.87         -1.72        38.30 o
  -2 -11   9         16.88         40.70        17.82 o
  -1 -11   9         46.21         68.96        24.12 o
  -5 -10   9         52.78         31.81        23.15 o
  -4 -10   9          1.69         17.06        21.00 o
  -3 -10   9         24.38         47.70        21.03 o
  -2 -10   9         57.22         66.04        18.37 o
  -1 -10   9         77.00         75.76        18.49 o
   0 -10   9         57.09         48.30        17.94 o
   1 -10   9         11.53        -21.43        26.65 o
  -6  -9   9        265.83        299.13        77.15 o
  -5  -9   9          4.62         16.91        22.02 o
  -4  -9   9         71.35         61.50        22.31 o
  -3  -9   9          7.15          1.16        17.23 o
  -2  -9   9         72.86         65.74        15.51 o
  -1  -9   9         40.03         41.44        15.42 o
   0  -9   9        188.04        195.84        40.67 o
   1  -9   9         10.85          3.80        17.06 o
   2  -9   9          3.95         -1.04        22.44 o
   3  -9   9          9.63         41.98        23.91 o
  -7  -8   9         41.88         86.15        38.16 o
  -6  -8   9          0.87         18.61        19.28 o
  -5  -8   9         82.45         46.38        19.13 o
  -4  -8   9        108.51         92.14        21.02 o
  -3  -8   9         14.76         14.52        16.36 o
  -2  -8   9         23.93         16.25        12.80 o
  -1  -8   9         38.61         -2.31        15.29 o
   0  -8   9        150.37        155.97        18.72 o
   1  -8   9         11.34        -16.27        16.27 o
   2  -8   9        135.63        161.68        28.67 o
   3  -8   9          0.84         -3.96        19.09 o
   4  -8   9          1.26         33.60        16.69 o
  -7  -7   9        208.68        198.17        30.06 o
  -6  -7   9        758.67        825.31        47.30 o
  -5  -7   9        199.21        158.01        24.18 o
  -4  -7   9         46.70         43.59        17.54 o
  -3  -7   9         50.74         52.87        17.01 o
  -2  -7   9          1.04         -8.08         8.30 o
  -1  -7   9         26.11         20.20         9.79 o
   0  -7   9        232.78        226.13        17.56 o
   1  -7   9         83.93        112.67        21.93 o
   2  -7   9         57.59         55.04        36.61 o
   3  -7   9         56.57         73.52        18.29 o
   4  -7   9         39.78         57.58        17.05 o
  -7  -6   9         28.75         36.31        17.42 o
  -6  -6   9         76.68         84.42        17.27 o
  -5  -6   9         38.20         40.59        14.20 o
  -4  -6   9        148.81        138.18        20.33 o
  -3  -6   9          3.33         22.58        10.10 o
  -2  -6   9        161.98        174.42        14.84 o
  -1  -6   9        321.62        275.83        17.39 o
   0  -6   9        256.40        213.51        16.00 o
   1  -6   9        132.98         85.95        18.04 o
   2  -6   9        491.82        461.31        34.92 o
   3  -6   9         69.18         59.59        15.55 o
   4  -6   9          1.68          1.68        19.64 o
   5  -6   9         13.40         22.02        15.87 o
  -7  -5   9          0.47         -8.68        18.32 o
  -6  -5   9          7.07         17.74        14.12 o
  -5  -5   9         83.45         86.78        15.49 o
  -4  -5   9         89.71         81.64        11.47 o
  -3  -5   9          0.58         17.92         9.64 o
  -2  -5   9         76.75         77.54         8.94 o
  -1  -5   9       1009.83        969.86        33.14 o
   0  -5   9        214.20        242.02        16.44 o
   1  -5   9          9.53          2.03         8.69 o
   2  -5   9         36.54          7.46        13.08 o
   3  -5   9          0.44         -2.82        16.20 o
   4  -5   9          0.49          6.37        10.46 o
   5  -5   9         18.03         14.21        14.50 o
   6  -5   9         27.38         16.01        17.53 o
  -8  -4   9        170.43        213.42        23.09 o
  -7  -4   9        128.88        106.99        20.07 o
  -6  -4   9         50.40         58.51        16.63 o
  -5  -4   9          0.16        -10.11        10.11 o
  -4  -4   9        237.56        256.67        16.33 o
  -3  -4   9         79.92         77.05        10.56 o
  -2  -4   9          1.78          2.72         5.87 o
  -1  -4   9       1337.71       1246.22        25.92 o
   0  -4   9         17.84         22.49         6.37 o
   1  -4   9         63.22         48.48         7.73 o
   2  -4   9          0.03         -9.26        14.17 o
   3  -4   9          0.18         -1.70         8.18 o
   4  -4   9        116.80        123.21        15.01 o
   5  -4   9          9.96         15.31        13.81 o
   6  -4   9          7.00         12.46        21.78 o
  -8  -3   9          8.28        -13.41        13.41 o
  -7  -3   9         60.01         67.79        22.31 o
  -6  -3   9         10.67          1.50        12.48 o
  -5  -3   9         10.17          5.09         9.27 o
  -4  -3   9        237.26        217.63        15.51 o
  -3  -3   9        231.12        226.94        14.65 o
  -2  -3   9       1327.83       1270.62        26.10 o
  -1  -3   9         56.34         45.41         7.06 o
   0  -3   9         83.96        103.51        10.16 o
   1  -3   9        777.93        704.12        17.16 o
   2  -3   9         16.71          2.30         7.00 o
   3  -3   9         37.88         37.01         9.00 o
   4  -3   9        391.34        375.51        23.93 o
   5  -3   9          6.24         19.92        13.01 o
   6  -3   9          5.15         21.17        14.89 o
   7  -3   9          3.87          4.66        16.17 o
  -8  -2   9        112.04        104.67        22.64 o
  -7  -2   9         69.29         93.41        20.37 o
  -6  -2   9          1.12          3.08        11.81 o
  -5  -2   9          0.54          0.60         8.44 o
  -4  -2   9         99.77        103.22        11.36 o
  -3  -2   9         16.54          6.63         6.98 o
  -2  -2   9         12.79         13.16         5.66 o
  -1  -2   9         10.36          8.04         4.90 o
   0  -2   9          5.81         -3.93         4.10 o
   1  -2   9        106.90        112.05        10.77 o
   2  -2   9        304.34        296.63        15.18 o
   3  -2   9         99.62         70.25         8.69 o
   4  -2   9        418.20        442.48        26.85 o
   5  -2   9          0.71         -3.66         7.28 o
   6  -2   9         40.64         45.72        11.33 o
   7  -2   9         27.72         27.62        17.21 o
  -8  -1   9          7.79        -19.65        19.65 o
  -7  -1   9         11.69         -7.54        12.55 o
  -6  -1   9          0.15         -3.14         9.92 o
  -5  -1   9         12.90          1.37        10.57 o
  -4  -1   9         49.19         49.04         9.40 o
  -3  -1   9        120.46        150.43        12.27 o
  -2  -1   9         46.14         55.86         6.05 o
  -1  -1   9          1.51          0.16         3.74 o
   0  -1   9        198.99        195.08         9.40 o
   1  -1   9         75.29         89.63         7.22 o
   2  -1   9        264.85        272.90        14.39 o
   3  -1   9        547.53        523.59        19.68 o
   4  -1   9         82.02        105.53        11.67 o
   5  -1   9        304.08        292.82        16.60 o
   6  -1   9         65.28         74.95        15.00 o
   7  -1   9         30.36         29.62        13.82 o
  -7   0   9          0.08        -15.37        15.37 o
  -6   0   9         44.08         37.91        13.90 o
  -5   0   9         81.91         53.71        10.31 o
  -4   0   9        140.73        146.54        11.53 o
  -3   0   9         10.61         13.15         5.95 o
  -2   0   9         28.42         28.45         4.91 o
  -1   0   9          6.31         12.06         4.60 o
   0   0   9         50.01         56.91         6.04 o
   1   0   9          1.64          9.24         4.96 o
   2   0   9        141.40        138.52        17.90 o
   3   0   9         12.97          7.48         7.14 o
   4   0   9        586.28        577.65        19.51 o
   5   0   9          2.83         -4.14         7.21 o
   6   0   9        244.07        251.18        20.24 o
   7   0   9          0.45          3.61        12.03 o
  -7   1   9          2.18         17.86        18.02 o
  -6   1   9         13.09         -4.33        19.08 o
  -5   1   9        536.75        502.86        26.12 o
  -4   1   9          3.95          8.42         7.60 o
  -3   1   9         53.52         59.34         7.78 o
  -2   1   9          2.69         -3.58         3.99 o
  -1   1   9          4.61          4.89         3.87 o
   0   1   9         23.70         19.51         4.28 o
   1   1   9       1328.83       1414.08        25.99 o
   2   1   9          1.35         -4.15         4.15 o
   3   1   9         28.41         40.70         8.27 o
   4   1   9         86.37         99.39         9.99 o
   5   1   9          0.39         12.86         7.53 o
   6   1   9         84.12         59.06        12.01 o
   7   1   9         48.84         46.96        14.04 o
   8   1   9         24.64         34.92        17.16 o
  -7   2   9         23.52         22.23        14.54 o
  -6   2   9         27.13         28.77        11.36 o
  -5   2   9        115.12        106.36        16.06 o
  -4   2   9         37.58         26.80        11.24 o
  -3   2   9        729.76        670.90        26.17 o
  -2   2   9        702.09        680.92        18.53 o
  -1   2   9        117.89        123.48        10.59 o
   0   2   9        121.71        133.70         8.80 o
   1   2   9        454.59        465.50        13.96 o
   2   2   9         29.93         25.51        12.30 o
   3   2   9         51.25         50.62        13.12 o
   4   2   9          9.39         10.23         6.75 o
   5   2   9          4.27          4.05         8.28 o
   6   2   9         17.88         -0.09         9.80 o
   7   2   9          1.19        -10.73        10.75 o
   8   2   9        215.21        206.00        25.20 o
  -7   3   9          0.19          7.94        13.00 o
  -6   3   9         33.36         13.95        11.10 o
  -5   3   9         43.93         37.53        11.39 o
  -4   3   9        306.43        309.32        21.06 o
  -3   3   9        621.88        607.76        21.45 o
  -2   3   9        103.26        269.69        39.42 o
  -1   3   9        266.46        277.27        18.75 o
   0   3   9          2.33          7.22         5.11 o
   1   3   9          3.06         -4.58         5.44 o
   2   3   9        135.24        138.03         9.18 o
   3   3   9        805.35        774.12        27.01 o
   4   3   9         60.95         56.98        11.31 o
   5   3   9         96.71        105.24        12.56 o
   6   3   9         13.97         13.46        10.46 o
   7   3   9         30.47          6.11        11.36 o
   8   3   9         33.95         46.23        18.27 o
  -6   4   9         13.57         16.88        12.78 o
  -5   4   9        104.49        113.66        14.56 o
  -4   4   9         68.17         68.84        11.75 o
  -3   4   9         16.50         15.05         7.96 o
  -2   4   9       1163.80       1252.55        24.63 o
  -1   4   9        344.24        353.85        14.66 o
   0   4   9        113.97        118.20         9.57 o
   1   4   9        176.77        186.19        12.10 o
   2   4   9         46.40         65.93        10.52 o
   3   4   9         54.06         85.49         9.14 o
   4   4   9        242.66        227.41        22.12 o
   5   4   9         27.30         26.15         9.40 o
   6   4   9        393.45        375.10        24.54 o
   7   4   9        132.27        131.23        16.80 o
   8   4   9         66.00         85.52        23.46 o
  -6   5   9         17.19          6.94        13.63 o
  -5   5   9         28.12         24.18        12.06 o
  -4   5   9         11.39         23.17        11.95 o
  -3   5   9         20.94         21.98         9.76 o
  -2   5   9        554.74        585.14        17.75 o
  -1   5   9        760.12        744.18        20.87 o
   0   5   9         89.79         90.16         9.20 o
   1   5   9         69.68         74.59         9.39 o
   2   5   9        124.26        171.13        12.23 o
   3   5   9          0.19         30.31         8.61 o
   4   5   9        525.90        519.32        33.06 o
   5   5   9        400.30        385.95        27.74 o
   6   5   9          4.52          0.44         9.52 o
   7   5   9          0.67          2.21        11.33 o
   8   5   9         40.00         25.54        17.37 o
  -5   6   9         75.61        111.00        20.21 o
  -4   6   9          2.97         -0.22        10.41 o
  -3   6   9         26.22         44.20        12.76 o
  -2   6   9          1.43         -0.49         6.62 o
  -1   6   9        807.54        812.11        22.88 o
   0   6   9       1578.98       1475.85        30.59 o
   1   6   9        805.00        767.64        21.04 o
   2   6   9         12.03         26.19         7.44 o
   3   6   9        213.03        249.49        14.36 o
   4   6   9          1.55         -9.06        12.34 o
   5   6   9        273.09        289.90        22.67 o
   6   6   9          2.74         11.65        12.45 o
   7   6   9          3.43        -12.60        12.61 o
   8   6   9          2.23        -15.34        17.04 o
  -5   7   9          0.01         17.50        20.06 o
  -4   7   9          1.04          6.04        16.04 o
  -3   7   9         24.34         45.41        19.25 o
  -2   7   9        139.77        159.18        12.50 o
  -1   7   9         57.22         55.16         8.72 o
   0   7   9         61.93         69.96         9.64 o
   1   7   9       1032.88        969.86        24.68 o
   2   7   9        312.49        346.50        17.11 o
   3   7   9        388.41        425.68        22.84 o
   4   7   9          8.24          4.75        12.62 o
   5   7   9        268.01        296.83        28.12 o
   6   7   9        104.21        129.36        29.04 o
   7   7   9          9.32         37.88        15.48 o
   8   7   9         42.59         40.69        23.30 o
  -4   8   9         52.45         40.24        19.12 o
  -3   8   9         10.32         -4.00        22.30 o
  -2   8   9         74.58         80.84        13.30 o
  -1   8   9        202.17        201.51        15.97 o
   0   8   9         72.63         78.05        10.78 o
   1   8   9        188.37        181.29        15.95 o
   2   8   9        453.50        376.85        23.24 o
   3   8   9         59.11         88.52        13.94 o
   4   8   9         61.92         51.27        16.04 o
   5   8   9        103.49        128.38        21.80 o
   6   8   9         24.40         17.95        17.56 o
   7   8   9          1.97        -12.85        12.85 o
  -3   9   9          0.93        -15.27        15.27 o
  -2   9   9         50.14         63.13        14.28 o
  -1   9   9          7.81         14.80        12.88 o
   0   9   9          2.60          5.76        10.15 o
   1   9   9         56.73         63.56        12.27 o
   2   9   9          0.05          1.15         8.93 o
   3   9   9          5.06        -10.75        10.75 o
   4   9   9          8.03         -4.39        29.88 o
   5   9   9         19.22          4.03        15.01 o
   6   9   9          9.70         32.47        17.95 o
   7   9   9         24.10         34.27        17.05 o
  -2  10   9         51.38         58.60        18.39 o
  -1  10   9          1.93         -3.22        11.00 o
   0  10   9          3.52         -1.53        10.31 o
   1  10   9         18.33         36.25        16.44 o
   2  10   9         13.66         15.76        12.63 o
   3  10   9         11.34         -3.57        10.27 o
   4  10   9          0.29        -14.48        14.48 o
   5  10   9         15.37         10.80        16.47 o
   6  10   9          8.58          5.70        17.26 o
  -1  11   9         43.96         43.59        15.04 o
   0  11   9         58.39         63.69        17.67 o
   1  11   9          0.07         -7.51        12.10 o
   2  11   9          0.06         -5.55        12.65 o
   3  11   9         45.80         64.68        17.70 o
   4  11   9          8.68         29.57        15.24 o
   5  11   9         94.13         79.10        22.71 o
   1  12   9         15.02         32.55        13.52 o
   2  12   9         21.31         28.99        12.99 o
   3  12   9         23.46         27.87        13.15 o
   4  12   9         48.47         52.48        20.44 o
  -4 -10  10          3.91        -19.39        19.39 o
  -3 -10  10          1.12         -9.95        27.92 o
  -2 -10  10         72.77         41.29        27.76 o
  -1 -10  10         26.05         30.11        19.62 o
   0 -10  10         15.11        -15.74        21.16 o
   1 -10  10         10.01         29.02        34.37 o
  -5  -9  10          0.98          9.69        19.54 o
  -4  -9  10         74.77         64.51        23.12 o
  -3  -9  10         11.59          4.48        18.44 o
  -2  -9  10         21.05         33.19        16.29 o
  -1  -9  10          0.68        -18.70        18.70 o
   0  -9  10         13.20         -4.21        19.84 o
   1  -9  10         28.64        138.37        51.20 o
   2  -9  10        101.01         94.98        26.23 o
  -6  -8  10         15.07         54.93        21.30 o
  -5  -8  10         36.72         34.30        23.85 o
  -4  -8  10         66.51         78.88        21.95 o
  -3  -8  10         28.80         54.63        19.89 o
  -2  -8  10         13.61         22.43        14.13 o
  -1  -8  10         30.31         -1.56        13.34 o
   0  -8  10        332.32        320.64        25.57 o
   1  -8  10          2.74         29.83        21.60 o
   2  -8  10          1.08         12.52        19.76 o
   3  -8  10          0.69         -3.06        18.87 o
  -7  -7  10         36.00         41.32        32.69 o
  -6  -7  10         73.39         35.63        24.41 o
  -5  -7  10         54.06         45.53        40.12 o
  -4  -7  10          0.23         11.16        14.48 o
  -3  -7  10         27.87         49.08        18.45 o
  -2  -7  10          1.75         -8.00        10.57 o
  -1  -7  10        160.41        142.85        15.93 o
   0  -7  10        111.32        114.80        17.74 o
   1  -7  10        266.22        252.95        42.51 o
   2  -7  10         33.66         28.76        20.25 o
   3  -7  10          0.00        -11.68        18.35 o
   4  -7  10          3.98         11.72        15.00 o
  -7  -6  10        117.09        119.53        22.19 o
  -6  -6  10         20.45         15.81        14.39 o
  -5  -6  10          8.97         18.91        17.36 o
  -4  -6  10        237.63        228.34        27.87 o
  -3  -6  10          7.27         24.27        29.18 o
  -2  -6  10        267.32        241.94        17.11 o
  -1  -6  10          7.60         12.30         8.96 o
   0  -6  10         53.27         44.56        12.90 o
   1  -6  10         19.88         -0.57        14.88 o
   2  -6  10          0.30          8.02        24.83 o
   3  -6  10         57.79         60.32        22.39 o
   4  -6  10        106.65         41.54        29.88 o
   5  -6  10        219.82        249.99        33.43 o
  -7  -5  10        116.68        109.33        20.30 o
  -6  -5  10         23.07          2.69        14.60 o
  -5  -5  10         71.68         63.86        15.30 o
  -4  -5  10         87.13         66.73        13.88 o
  -3  -5  10        621.83        617.75        28.21 o
  -2  -5  10         73.99         72.52        11.06 o
  -1  -5  10        195.51        197.08        14.76 o
   0  -5  10         11.38         -7.19         8.35 o
   1  -5  10        153.14        134.11        20.83 o
   2  -5  10         48.08          9.94        22.16 o
   3  -5  10          2.87          6.32        11.16 o
   4  -5  10        105.65         55.83        22.87 o
   5  -5  10         39.39         31.85        20.89 o
  -7  -4  10         46.58         13.17        19.57 o
  -6  -4  10        145.02        177.13        21.79 o
  -5  -4  10         19.90         16.14        12.17 o
  -4  -4  10        126.48        109.32        12.77 o
  -3  -4  10        179.55        164.86        14.44 o
  -2  -4  10          5.30         10.32         6.77 o
  -1  -4  10        144.42        144.47        11.01 o
   0  -4  10        212.48        218.92        12.86 o
   1  -4  10          3.67          8.73        12.58 o
   2  -4  10         11.46         22.29        13.27 o
   3  -4  10        300.04        275.82        28.36 o
   4  -4  10        127.73        130.37        32.69 o
   5  -4  10          2.30        -12.68        12.68 o
   6  -4  10         83.95         69.33        18.91 o
  -7  -3  10          9.30         16.54        18.83 o
  -6  -3  10        297.53        269.33        24.10 o
  -5  -3  10         52.69         54.08        14.07 o
  -4  -3  10         53.22         71.00        11.39 o
  -3  -3  10         13.77         27.70         9.72 o
  -2  -3  10          3.18         10.58         6.68 o
  -1  -3  10        198.25        206.18        12.37 o
   0  -3  10        268.44        272.99        13.20 o
   1  -3  10          6.45         10.53         7.24 o
   2  -3  10         50.92         40.05        11.25 o
   3  -3  10         81.32         81.10        22.28 o
   4  -3  10         34.55         25.13        16.85 o
   5  -3  10         21.07         11.91        17.22 o
   6  -3  10          0.24         29.05        19.53 o
  -7  -2  10          0.11         -7.87        13.49 o
  -6  -2  10         26.33         25.37        16.23 o
  -5  -2  10         74.68         69.04        12.21 o
  -4  -2  10        187.72        214.38        15.87 o
  -3  -2  10         22.05         10.12         9.35 o
  -2  -2  10          0.59          0.04         5.68 o
  -1  -2  10          0.49         -0.76         5.53 o
   0  -2  10        420.40        431.75        14.15 o
   1  -2  10       1565.32       1511.27        30.82 o
   2  -2  10        281.60        259.94        15.84 o
   3  -2  10         45.05         66.43        12.92 o
   4  -2  10         97.87         94.61        13.19 o
   5  -2  10         18.20          8.59        14.26 o
   6  -2  10        162.65        203.27        29.16 o
   7  -2  10          1.98          8.12        20.82 o
  -7  -1  10          0.23          6.51        18.33 o
  -6  -1  10          2.26         -5.88        10.05 o
  -5  -1  10          0.06         -8.04         8.86 o
  -4  -1  10          1.03         -1.96         7.26 o
  -3  -1  10          0.59         -3.97         6.55 o
  -2  -1  10          0.00          2.59         6.75 o
  -1  -1  10         24.82         20.26         6.25 o
   0  -1  10        543.36        583.27        15.52 o
   1  -1  10        297.19        293.81        13.10 o
   2  -1  10         50.08         49.07        10.32 o
   3  -1  10        353.30        337.55        17.70 o
   4  -1  10        462.67        447.85        20.77 o
   5  -1  10        105.84         96.42        13.85 o
   6  -1  10         93.04        101.56        18.14 o
   7  -1  10         49.35         45.91        14.68 o
  -7   0  10          4.90          3.06        18.94 o
  -6   0  10          6.57         22.01        16.46 o
  -5   0  10        199.74        156.33        22.89 o
  -4   0  10          7.57          2.81         9.67 o
  -3   0  10          9.55          0.24         6.91 o
  -2   0  10          1.14          8.10         5.16 o
  -1   0  10          4.57         17.06         4.55 o
   0   0  10          1.92          1.50         5.15 o
   1   0  10        251.38        223.28        11.74 o
   2   0  10          0.10         -4.49         6.33 o
   3   0  10         28.28         14.88         8.05 o
   4   0  10        491.97        480.74        21.01 o
   5   0  10          6.89         -7.36         8.35 o
   6   0  10          7.17          2.88        10.94 o
   7   0  10         24.68         23.82        13.58 o
  -7   1  10          0.90         28.00        20.63 o
  -6   1  10         41.23         40.91        18.42 o
  -5   1  10        338.12        367.10        31.73 o
  -4   1  10          4.14          6.77        10.21 o
  -3   1  10          2.21          1.56         8.68 o
  -2   1  10          4.91          0.48         5.35 o
  -1   1  10          1.15         -1.46         4.51 o
   0   1  10          2.63          4.56         5.11 o
   1   1  10          3.84          2.68         4.99 o
   2   1  10         28.15         33.68         7.94 o
   3   1  10        384.21        404.50        18.05 o
   4   1  10        260.21        273.57        17.82 o
   5   1  10         89.14         90.22        12.85 o
   6   1  10          0.21        -11.23        11.23 o
   7   1  10        109.96        112.41        17.55 o
  -7   2  10          6.32         -4.22        15.81 o
  -6   2  10         11.62         30.17        14.91 o
  -5   2  10         64.37         89.21        22.55 o
  -4   2  10         19.81         22.92        11.03 o
  -3   2  10        194.24        163.45        20.80 o
  -2   2  10        201.09        193.23        12.11 o
  -1   2  10        206.26        210.65        12.03 o
   0   2  10        293.31        314.25        14.70 o
   1   2  10        178.12        162.76        10.05 o
   2   2  10         36.36         35.15         7.60 o
   3   2  10         18.30         11.40         7.12 o
   4   2  10         87.12         97.86        11.74 o
   5   2  10         13.84         -1.75         8.33 o
   6   2  10         12.22         17.75        20.03 o
   7   2  10          1.64          3.94        12.12 o
   8   2  10          0.04         -5.53        20.06 o
  -6   3  10         11.88         -9.95        11.08 o
  -5   3  10         50.94         67.47        12.83 o
  -4   3  10         15.37         12.32         9.38 o
  -3   3  10         41.98         52.83        12.62 o
  -2   3  10        193.31        210.58        18.34 o
  -1   3  10         44.16         38.24        12.36 o
   0   3  10        585.98        596.30        17.77 o
   1   3  10         54.61         44.71         8.30 o
   2   3  10        216.89        232.51        13.41 o
   3   3  10         56.08         30.60         8.16 o
   4   3  10       1664.34       1494.23        34.87 o
   5   3  10          6.86          5.50         9.44 o
   6   3  10        449.00        434.53        27.03 o
   7   3  10         30.59         15.79        13.03 o
   8   3  10          3.62         33.28        18.16 o
  -6   4  10         44.65         63.07        14.39 o
  -5   4  10         28.41         22.72        11.69 o
  -4   4  10          5.26         19.97        14.14 o
  -3   4  10         95.49         92.98        14.68 o
  -2   4  10       3187.95       3074.19        50.23 o
  -1   4  10        360.48        403.25        15.87 o
   0   4  10         46.53         61.56         8.46 o
   1   4  10          2.12         -6.28         6.28 o
   2   4  10        103.62        128.65        11.62 o
   3   4  10         66.02         68.23        11.46 o
   4   4  10         76.52         88.15        12.63 o
   5   4  10        228.42        229.17        20.41 o
   6   4  10         13.80          2.73         9.82 o
   7   4  10         87.28         62.52        14.49 o
   8   4  10          1.36         11.00        16.60 o
  -5   5  10         86.52        100.43        18.89 o
  -4   5  10        100.93         78.40        18.94 o
  -3   5  10        281.00        284.92        22.90 o
  -2   5  10          1.80          1.38         7.13 o
  -1   5  10         27.23         29.40         7.93 o
   0   5  10        209.46        227.72        13.40 o
   1   5  10        120.21        129.49        10.77 o
   2   5  10         47.82         45.92         8.50 o
   3   5  10        396.31        399.50        21.04 o
   4   5  10         69.46         49.38        19.92 o
   5   5  10          7.92         -3.79        12.70 o
   6   5  10         76.73         81.38        17.26 o
   7   5  10         33.53         44.55        13.19 o
   8   5  10         49.17         52.80        18.28 o
  -5   6  10          1.33         -4.72        13.59 o
  -4   6  10         35.93         60.44        15.64 o
  -3   6  10        103.48        121.05        17.30 o
  -2   6  10          0.03          4.03         7.16 o
  -1   6  10        344.56        360.69        16.98 o
   0   6  10          0.23          2.76         7.13 o
   1   6  10         46.89         39.99         8.01 o
   2   6  10         22.77         33.50         8.70 o
   3   6  10        363.84        443.83        78.84 o
   4   6  10         65.91         37.88        15.47 o
   5   6  10         60.59         21.69        18.38 o
   6   6  10         33.55         36.14        14.76 o
   7   6  10          1.91         20.70        15.39 o
  -4   7  10         24.46         37.35        15.84 o
  -3   7  10          0.64          9.07        17.21 o
  -2   7  10        229.10        235.39        19.75 o
  -1   7  10        360.96        385.36        36.99 o
   0   7  10         23.16         34.60         9.83 o
   1   7  10        221.47        239.30        17.11 o
   2   7  10        169.71        159.41        14.64 o
   3   7  10         33.01          8.78        12.89 o
   4   7  10         22.00          4.59        15.01 o
   5   7  10         38.78         17.46        15.74 o
   6   7  10         26.27         50.25        18.44 o
   7   7  10         10.97         21.94        15.55 o
  -4   8  10         81.29        112.45        25.81 o
  -3   8  10         39.84         28.40        19.34 o
  -2   8  10         71.20         67.31        13.16 o
  -1   8  10         89.68         96.70        12.51 o
   0   8  10          0.66         25.25         9.15 o
   1   8  10        456.72        411.50        24.70 o
   2   8  10        241.02        213.69        17.02 o
   3   8  10        169.89        222.10        20.96 o
   4   8  10         19.16         10.40        15.16 o
   5   8  10         61.93         56.84        20.06 o
   6   8  10          1.94          7.13        16.74 o
   7   8  10        129.93        150.37        26.98 o
  -3   9  10          0.02         30.25        20.21 o
  -2   9  10          6.57          0.32        11.10 o
  -1   9  10         51.38         81.05        14.70 o
   0   9  10          9.01         12.25        10.55 o
   1   9  10          0.00          4.92         8.91 o
   2   9  10         16.68         17.02        10.00 o
   3   9  10        191.26        184.27        18.77 o
   4   9  10          2.34         -9.49        29.32 o
   5   9  10          0.04          5.53        15.84 o
   6   9  10         12.54         57.00        21.46 o
   7   9  10          0.16        -17.39        23.85 o
  -2  10  10          0.71          7.71        13.24 o
  -1  10  10         21.53         19.70        12.30 o
   0  10  10          1.66          9.03        14.25 o
   1  10  10         19.92         30.42        13.60 o
   2  10  10          6.88         -9.86        10.40 o
   3  10  10        124.65        102.32        17.26 o
   4  10  10        270.36        299.63        31.89 o
   5  10  10         18.93         22.32        17.85 o
   6  10  10         46.68         26.81        20.62 o
   0  11  10          0.00        -14.62        14.62 o
   1  11  10          4.61          6.76        11.80 o
   2  11  10         53.54         58.41        14.28 o
   3  11  10          2.13         -2.23        11.53 o
   4  11  10        170.66        174.05        22.65 o
   5  11  10         26.97         23.85        28.62 o
   2  12  10          0.51         19.50        27.07 o
  -3 -10  11         35.46         55.59        35.77 o
  -2 -10  11         67.29        118.18        22.22 o
  -1 -10  11         20.92         36.03        19.44 o
  -5  -9  11         18.72         17.12        20.33 o
  -4  -9  11          1.12          4.27        17.89 o
  -3  -9  11         60.94         28.16        21.22 o
  -2  -9  11          0.01          9.41        15.85 o
  -1  -9  11          3.52          3.78        15.87 o
   0  -9  11          5.65         10.97        21.52 o
   1  -9  11          0.28         11.03        19.79 o
  -5  -8  11         62.60        138.14        30.02 o
  -4  -8  11          9.23         28.68        39.42 o
  -3  -8  11          0.06         -4.06        24.83 o
  -2  -8  11          0.01         25.83        19.77 o
  -1  -8  11        143.18        135.36        26.48 o
   0  -8  11        163.68        169.44        28.18 o
   1  -8  11          2.59          7.45        19.21 o
   2  -8  11         14.82         14.36        21.52 o
  -6  -7  11          0.83         -5.10        18.53 o
  -5  -7  11        109.61        113.37        26.37 o
  -4  -7  11         63.64         69.50        21.72 o
  -3  -7  11        139.34        130.12        22.42 o
  -2  -7  11          4.16         25.79        13.23 o
  -1  -7  11        123.77         82.74        16.48 o
   0  -7  11         15.50         31.95        34.65 o
   1  -7  11          8.09         -6.49        45.59 o
   2  -7  11          0.10         -4.73        17.26 o
   3  -7  11         13.53         52.13        22.33 o
  -6  -6  11         34.43         37.21        17.34 o
  -5  -6  11         44.25         47.81        19.21 o
  -4  -6  11         48.62         39.62        17.89 o
  -3  -6  11         77.84        122.15        38.58 o
  -2  -6  11         47.44         51.59        12.88 o
  -1  -6  11        111.85        108.35        16.16 o
   0  -6  11         39.68         26.55        12.73 o
   1  -6  11         18.63          8.79        14.21 o
   2  -6  11          0.06          3.47        27.64 o
   3  -6  11          0.47        -17.58        23.57 o
   4  -6  11          7.89        -15.77        19.34 o
  -7  -5  11         64.10         57.68        19.62 o
  -6  -5  11         26.96         15.62        15.59 o
  -5  -5  11          0.67          4.81        13.08 o
  -4  -5  11        117.60        114.71        17.19 o
  -3  -5  11          0.65          6.50         8.86 o
  -2  -5  11        775.28        841.03        27.38 o
  -1  -5  11         49.01         29.96         9.57 o
   0  -5  11         89.16        101.63        14.90 o
   1  -5  11          7.17          3.94        14.22 o
   2  -5  11          1.01         -3.95        14.93 o
   3  -5  11          2.03         12.16        18.53 o
   4  -5  11         47.17         28.74        31.14 o
   5  -5  11        115.33        168.35        29.66 o
  -7  -4  11          0.01         -2.44        14.96 o
  -6  -4  11         88.08         43.95        15.67 o
  -5  -4  11         40.59         52.62        15.45 o
  -4  -4  11          9.67         19.95        12.54 o
  -3  -4  11         15.05         16.23         9.36 o
  -2  -4  11         89.07        103.76        11.50 o
  -1  -4  11         13.17         16.99         7.54 o
   0  -4  11        114.76        123.81        13.01 o
   1  -4  11         12.90         18.85        14.05 o
   2  -4  11         75.42         73.68        19.34 o
   3  -4  11         19.90         14.50        26.37 o
   4  -4  11         87.44         93.45        49.94 o
   5  -4  11         37.21          3.57        42.36 o
  -7  -3  11          3.47        -12.91        12.91 o
  -6  -3  11         59.66         58.71        16.29 o
  -5  -3  11         30.48         37.92        18.72 o
  -4  -3  11          1.04          0.83         8.81 o
  -3  -3  11         30.85         40.41        10.02 o
  -2  -3  11        658.29        609.37        19.79 o
  -1  -3  11        110.17        107.58        12.43 o
   0  -3  11         22.28         21.15        10.49 o
   1  -3  11         92.32         88.28        13.71 o
   2  -3  11          9.61         12.36        11.58 o
   3  -3  11          7.70         21.97        15.27 o
   4  -3  11        182.11        246.77        40.82 o
   5  -3  11          0.48         10.01        18.52 o
   6  -3  11          3.48          5.11        28.90 o
  -7  -2  11          0.03          2.32        20.67 o
  -6  -2  11        161.73        141.75        25.25 o
  -5  -2  11         30.31         30.87        13.39 o
  -4  -2  11         27.10         23.29         9.86 o
  -3  -2  11        124.41        141.83        15.26 o
  -2  -2  11          5.68         12.08         7.10 o
  -1  -2  11         45.60         37.08        10.78 o
   0  -2  11       1251.84       1156.86        29.41 o
   1  -2  11          1.65         -0.99         9.02 o
   2  -2  11        101.19        101.16        14.20 o
   3  -2  11         64.63         38.18        12.90 o
   4  -2  11          4.73          1.97        11.27 o
   5  -2  11          7.48          3.97        12.65 o
   6  -2  11         37.25         30.38        53.87 o
  -7  -1  11          2.75        -14.81        30.44 o
  -6  -1  11         22.62         30.47        19.21 o
  -5  -1  11          0.30         -5.10        12.25 o
  -4  -1  11         20.67         11.05        10.67 o
  -3  -1  11         16.59         22.20        10.86 o
  -2  -1  11         52.90         52.07        10.20 o
  -1  -1  11         40.87         41.00         8.79 o
   0  -1  11        882.55        935.97        23.07 o
   1  -1  11        360.32        351.46        14.92 o
   2  -1  11       1698.54       1650.50        37.69 o
   3  -1  11         13.83         13.28         8.51 o
   4  -1  11          0.14         -3.82         8.72 o
   5  -1  11         11.69         10.40        12.10 o
   6  -1  11         12.47         -2.49        13.29 o
   7  -1  11          0.29         14.18        14.41 o
  -7   0  11        162.80         86.44        25.25 o
  -6   0  11          1.81         -0.60        15.14 o
  -5   0  11         31.14          4.87        21.32 o
  -4   0  11          7.61          3.95        12.99 o
  -3   0  11         88.23         80.78        13.30 o
  -2   0  11        518.90        503.43        19.28 o
  -1   0  11          2.96         -5.14         5.40 o
   0   0  11         69.08         69.19         8.19 o
   1   0  11        569.48        550.18        17.11 o
   2   0  11        612.31        622.28        22.09 o
   3   0  11          4.66         -6.19         7.94 o
   4   0  11        248.53        233.04        17.19 o
   5   0  11          5.99        -10.63        11.40 o
   6   0  11          7.99          5.35        12.92 o
   7   0  11          1.34         14.62        13.32 o
  -6   1  11         89.29         90.86        23.28 o
  -5   1  11        107.38        118.30        22.52 o
  -4   1  11         32.56         25.60        15.84 o
  -3   1  11          0.19        -11.89        11.89 o
  -2   1  11         20.05         23.34         7.85 o
  -1   1  11         14.07         13.81         6.40 o
   0   1  11          9.01         26.96         8.48 o
   1   1  11         22.87         14.74         6.66 o
   2   1  11         98.69        110.30        11.32 o
   3   1  11        141.83        155.21        23.89 o
   4   1  11        205.25        213.75        16.82 o
   5   1  11         47.36         36.34        12.52 o
   6   1  11         61.12         69.22        13.81 o
   7   1  11         15.59         23.32        16.36 o
  -6   2  11         26.04         26.97        14.82 o
  -5   2  11          0.31         15.55        12.59 o
  -4   2  11        164.29        160.58        17.81 o
  -3   2  11          1.18         -9.09         9.09 o
  -2   2  11        736.98        640.72        22.26 o
  -1   2  11         18.96          8.27         6.61 o
   0   2  11         87.65        122.86        12.88 o
   1   2  11         43.40         46.57         8.71 o
   2   2  11        119.03        124.10        11.98 o
   3   2  11          5.72         -1.09         7.06 o
   4   2  11         16.05         27.74        12.21 o
   5   2  11        224.19        236.66        21.44 o
   6   2  11        187.13        204.09        19.19 o
   7   2  11          0.22         17.00        14.06 o
  -6   3  11          4.80        -14.30        20.62 o
  -5   3  11         81.70         91.82        17.82 o
  -4   3  11         71.11         77.75        15.29 o
  -3   3  11         88.26        107.36        21.47 o
  -2   3  11          6.97         -9.35         9.35 o
  -1   3  11         28.56         40.87        11.47 o
   0   3  11         17.09         17.79         6.76 o
   1   3  11        105.16         84.89        10.32 o
   2   3  11        129.87         89.29        12.62 o
   3   3  11         53.09         53.88        11.62 o
   4   3  11       1042.95       1120.89        36.60 o
   5   3  11         44.89         57.01        13.97 o
   6   3  11        104.60        101.99        17.41 o
   7   3  11         21.51         37.89        13.37 o
  -6   4  11         11.36         16.17        16.29 o
  -5   4  11         69.40         54.74        19.65 o
  -4   4  11         30.98         30.15        13.62 o
  -3   4  11        224.71        231.70        20.88 o
  -2   4  11         19.18         18.85         8.80 o
  -1   4  11        352.53        329.75        15.88 o
   0   4  11        509.63        448.97        17.42 o
   1   4  11        273.02        278.97        15.84 o
   2   4  11         70.75         71.58        12.66 o
   3   4  11          0.74         10.71         8.90 o
   4   4  11        287.98        262.67        25.38 o
   5   4  11        778.05        737.65        39.93 o
   6   4  11          8.52         14.28        13.08 o
   7   4  11         42.00         43.06        15.68 o
  -5   5  11        106.66        127.45        20.69 o
  -4   5  11         35.02         61.22        16.30 o
  -3   5  11        181.24        205.36        24.00 o
  -2   5  11        202.37        199.93        19.15 o
  -1   5  11        116.81        118.10        13.50 o
   0   5  11         24.77         25.35         8.06 o
   1   5  11         53.56         52.73         8.51 o
   2   5  11         19.32         41.31         9.06 o
   3   5  11          8.53         34.58        30.16 o
   4   5  11          1.41        -12.20        23.71 o
   5   5  11         23.07          5.57        15.64 o
   6   5  11         99.39         98.51        27.21 o
   7   5  11         22.49         42.09        15.94 o
  -5   6  11        512.89        518.56        33.29 o
  -4   6  11          0.61         15.53        14.26 o
  -3   6  11         30.54          7.70        20.33 o
  -2   6  11          5.80         19.10         8.79 o
  -1   6  11        644.96        611.09        21.68 o
   0   6  11          3.33          5.26         7.68 o
   1   6  11         57.51         22.54        14.82 o
   2   6  11          7.24         -5.08        15.61 o
   3   6  11         48.19         20.28        26.65 o
   4   6  11          3.81         23.14        16.25 o
   5   6  11        243.75        270.58        29.12 o
   6   6  11         11.66          3.40        16.07 o
   7   6  11         41.33         17.05        16.24 o
  -4   7  11        470.97        498.65        47.66 o
  -3   7  11        172.60        137.98        19.44 o
  -2   7  11          0.83          5.86         9.47 o
  -1   7  11        100.39        119.81        13.30 o
   0   7  11        564.05        498.31        24.09 o
   1   7  11        223.64        270.59        18.94 o
   2   7  11         28.20         26.25        10.07 o
   3   7  11          7.59         31.49        26.93 o
   4   7  11          2.27         22.89        19.78 o
   5   7  11         56.39         71.40        20.41 o
   6   7  11          5.99        -13.00        29.18 o
   7   7  11         33.68          7.01        19.78 o
  -3   8  11         31.73         -3.54        18.25 o
  -2   8  11          0.79         11.50        11.74 o
  -1   8  11        205.64        222.65        17.40 o
   0   8  11         30.01         29.28        11.08 o
   1   8  11        366.70        349.29        21.07 o
   2   8  11         65.83         84.21        22.03 o
   3   8  11        174.56        229.87        27.83 o
   4   8  11        102.72         80.39        20.80 o
   5   8  11         18.61         11.93        19.78 o
   6   8  11          1.09         -1.98        30.30 o
  -2   9  11         32.59         41.61        27.21 o
  -1   9  11         33.31         46.04        13.63 o
   0   9  11        129.26        144.39        20.53 o
   1   9  11          1.97         12.15        11.03 o
   2   9  11        105.78         89.10        15.34 o
   3   9  11          3.02          6.52        12.73 o
   4   9  11         12.55         25.70        17.83 o
   5   9  11         21.82         29.24        18.93 o
   6   9  11        232.66        267.51        58.64 o
  -1  10  11          4.02         -3.41        12.41 o
   0  10  11        185.26        199.48        19.52 o
   1  10  11        159.61        171.04        18.89 o
   2  10  11         51.61         36.57        12.93 o
   3  10  11         21.90          1.27        16.66 o
   4  10  11          3.08         46.70        23.57 o
   5  10  11        201.96        263.22        35.49 o
   0  11  11          5.59         -6.76        19.65 o
   1  11  11          9.69          5.17        12.96 o
   2  11  11         83.53         83.37        16.34 o
   3  11  11          6.28          0.04        14.51 o
   4  11  11          6.25          7.60        15.05 o
  -3  -9  12         12.77         15.83        26.09 o
  -2  -9  12          0.09          6.98        22.09 o
  -1  -9  12          0.10        -15.71        15.71 o
   0  -9  12         17.14         -9.39        21.37 o
  -5  -8  12          8.32        -16.28        17.63 o
  -4  -8  12          1.90          2.71        20.39 o
  -3  -8  12          0.40          2.98        19.41 o
  -2  -8  12          0.31         16.73        19.69 o
  -1  -8  12         27.17         32.26        16.55 o
   0  -8  12          9.10         21.10        21.46 o
   1  -8  12         18.79         26.07        23.24 o
   2  -8  12         21.66        -17.54        19.44 o
  -5  -7  12         11.95          0.12        25.11 o
  -4  -7  12         58.42         31.45        39.98 o
  -3  -7  12        197.62        181.14        28.52 o
  -2  -7  12          1.34         27.81        18.38 o
  -1  -7  12        223.75        223.98        22.63 o
   0  -7  12         30.22         48.20        20.62 o
   1  -7  12         28.21         27.07        19.13 o
   2  -7  12          8.85          2.98        33.53 o
   3  -7  12          1.00         -1.37        22.01 o
  -6  -6  12         16.12          3.88        20.20 o
  -5  -6  12         24.30          1.54        16.66 o
  -4  -6  12         17.24         32.65        18.05 o
  -3  -6  12         14.37         20.02        16.83 o
  -2  -6  12         86.92         46.53        38.30 o
  -1  -6  12        110.41        128.05        27.14 o
   0  -6  12         23.11         44.09        18.75 o
   1  -6  12          7.66         20.61        16.92 o
   2  -6  12         22.19         70.10        21.92 o
   3  -6  12         84.03         41.83        23.66 o
   4  -6  12        185.18        350.66        54.43 o
  -6  -5  12        105.10        104.93        42.06 o
  -5  -5  12         31.90         40.05        16.20 o
  -4  -5  12         32.37         18.53        13.57 o
  -3  -5  12        197.42        181.27        35.07 o
  -2  -5  12        138.07        165.62        23.70 o
  -1  -5  12         46.82         45.73        13.37 o
   0  -5  12         44.76         64.05        15.29 o
   1  -5  12        141.86        190.03        25.84 o
   2  -5  12         16.63         20.47        16.52 o
   3  -5  12          4.06         -0.99        33.25 o
   4  -5  12         60.76         82.06        30.72 o
  -6  -4  12          4.15        -10.84        14.89 o
  -5  -4  12         13.52         30.37        14.79 o
  -4  -4  12          3.39         22.01        12.47 o
  -3  -4  12          0.59         -7.44        10.79 o
  -2  -4  12         25.58         28.83        10.91 o
  -1  -4  12        341.50        327.97        19.04 o
   0  -4  12         16.96         -3.29        10.24 o
   1  -4  12        218.68        184.84        39.28 o
   2  -4  12         58.27         52.47        19.60 o
   3  -4  12          0.35        -25.81        28.06 o
   4  -4  12          0.89        -17.99        18.65 o
   5  -4  12         77.29         95.88        25.59 o
  -6  -3  12          0.00        -12.47        12.47 o
  -5  -3  12         55.02         90.03        33.12 o
  -4  -3  12         84.98         60.23        14.69 o
  -3  -3  12          0.23         -5.61        10.57 o
  -2  -3  12         76.99         84.44        14.28 o
  -1  -3  12          2.79         13.49         8.58 o
   0  -3  12         58.35         79.96        11.46 o
   1  -3  12         33.90         10.98        10.94 o
   2  -3  12         50.68         49.29        13.43 o
   3  -3  12          1.10          5.68        15.56 o
   4  -3  12         29.35         54.62        19.84 o
   5  -3  12        107.24         88.17        24.38 o
  -6  -2  12         19.15         -9.91        15.34 o
  -5  -2  12        117.16        123.92        17.79 o
  -4  -2  12         36.25         34.47        14.94 o
  -3  -2  12         33.90         21.91        11.83 o
  -2  -2  12        471.14        496.02        24.70 o
  -1  -2  12        337.49        334.81        18.27 o
   0  -2  12        176.02        170.29        14.50 o
   1  -2  12          7.31          2.97         9.81 o
   2  -2  12         25.14         17.11        10.96 o
   3  -2  12         12.58          7.81        13.28 o
   4  -2  12         97.62         93.13        17.43 o
   5  -2  12          4.29         21.29        20.25 o
   6  -2  12        185.55        150.07        29.06 o
  -6  -1  12         32.80         33.29        23.29 o
  -5  -1  12        376.62        386.77        34.83 o
  -4  -1  12         36.92         22.95        26.23 o
  -3  -1  12        103.96        109.26        20.40 o
  -2  -1  12        274.11        257.07        19.31 o
  -1  -1  12          0.03         11.01         7.88 o
   0  -1  12        666.49        665.30        27.62 o
   1  -1  12        115.16        124.61        17.14 o
   2  -1  12        104.35        117.97        15.58 o
   3  -1  12        262.69        273.97        19.13 o
   4  -1  12        165.60        147.54        18.91 o
   5  -1  12          7.66         -4.93        12.79 o
   6  -1  12         29.50         26.46        16.22 o
  -6   0  12         12.29         30.84        19.52 o
  -5   0  12          1.47         10.14        16.94 o
  -4   0  12         16.50          7.90        15.84 o
  -3   0  12        273.27        262.59        28.06 o
  -2   0  12        101.03         99.84        19.13 o
  -1   0  12         46.53         42.42         9.29 o
   0   0  12         13.72         12.79         7.96 o
   1   0  12         62.43         62.34        13.12 o
   2   0  12        495.70        435.94        20.30 o
   3   0  12        203.61        183.75        15.71 o
   4   0  12          4.94        -10.39        10.39 o
   5   0  12         55.59         39.25        18.71 o
   6   0  12         87.56         70.62        21.38 o
  -6   1  12         45.53         55.46        22.25 o
  -5   1  12          1.53          3.33        17.54 o
  -4   1  12         83.02         48.95        18.09 o
  -3   1  12         71.53         58.91        29.60 o
  -2   1  12         90.45         86.89        17.80 o
  -1   1  12          2.02          1.41        10.00 o
   0   1  12        413.57        408.91        19.12 o
   1   1  12          6.17          6.03         6.17 o
   2   1  12        123.26        133.86        13.13 o
   3   1  12        550.86        582.54        23.46 o
   4   1  12         36.18         43.10        13.41 o
   5   1  12        124.17        112.79        17.73 o
   6   1  12         69.30         64.30        16.86 o
   7   1  12          6.27          2.01        15.69 o
  -6   2  12         51.62         70.11        21.77 o
  -5   2  12         59.53         51.66        32.26 o
  -4   2  12         47.37         65.71        20.34 o
  -3   2  12          1.10          5.81        10.73 o
  -2   2  12       1842.68       1836.62        47.89 o
  -1   2  12        510.32        465.62        20.24 o
   0   2  12         37.48         42.60         8.05 o
   1   2  12          1.94          2.61         7.78 o
   2   2  12          0.19         -8.86         8.86 o
   3   2  12          2.14          2.53        10.04 o
   4   2  12         39.26         21.46        12.66 o
   5   2  12        184.88        177.51        20.35 o
   6   2  12        114.36         92.05        18.39 o
   7   2  12         85.92         88.20        19.90 o
  -5   3  12        106.71         94.98        22.64 o
  -4   3  12         97.22        136.08        18.70 o
  -3   3  12         10.21          4.89        18.42 o
  -2   3  12         66.26         69.41        13.65 o
  -1   3  12        286.79        262.35        15.21 o
   0   3  12         31.33         27.61        13.62 o
   1   3  12         95.26        114.59        14.65 o
   2   3  12         42.25         36.48        11.64 o
   3   3  12        668.24        682.53        50.36 o
   4   3  12          2.78          6.49        41.94 o
   5   3  12         54.26         97.09        25.95 o
   6   3  12          8.21         -6.49        13.19 o
   7   3  12         85.39         84.06        19.94 o
  -5   4  12         18.34         11.35        14.46 o
  -4   4  12          5.64         -8.79        11.50 o
  -3   4  12         14.63         11.46        12.94 o
  -2   4  12         45.11         45.79        13.01 o
  -1   4  12         16.01         25.42         8.26 o
   0   4  12         30.54         29.66         9.15 o
   1   4  12         29.67         17.62         8.37 o
   2   4  12          1.69          4.94         9.91 o
   3   4  12         54.60         71.56        19.34 o
   4   4  12         49.78         50.77        16.74 o
   5   4  12         12.92          3.77        14.86 o
   6   4  12         27.07          8.95        17.69 o
   7   4  12         13.50         -3.23        36.89 o
  -5   5  12        113.29        143.11        21.75 o
  -4   5  12          2.91         10.17        14.17 o
  -3   5  12         71.67         68.72        16.23 o
  -2   5  12          7.25        -11.77        11.77 o
  -1   5  12          0.19         15.38         8.35 o
   0   5  12         20.34         22.85         8.60 o
   1   5  12        153.94        153.88        12.92 o
   2   5  12        102.35        112.14        20.53 o
   3   5  12         19.68          9.56        15.87 o
   4   5  12         44.83         37.90        25.81 o
   5   5  12          1.73         18.20        17.15 o
   6   5  12         10.86          0.11        17.35 o
   7   5  12          0.26         20.80        21.88 o
  -4   6  12          5.46         -7.06        14.02 o
  -3   6  12         78.53        104.78        17.91 o
  -2   6  12        156.09        154.87        21.23 o
  -1   6  12          0.01          3.04        10.06 o
   0   6  12        145.66        164.11        19.64 o
   1   6  12        169.74        157.13        15.84 o
   2   6  12        294.77        222.06        26.60 o
   3   6  12          4.55         30.03        16.24 o
   4   6  12          0.05          7.37        16.56 o
   5   6  12        121.98        117.64        23.50 o
   6   6  12          0.12         16.82        17.93 o
   7   6  12         91.56        111.99        56.25 o
  -3   7  12        188.62        176.73        22.45 o
  -2   7  12        286.04        250.98        24.19 o
  -1   7  12          4.90         29.47        11.88 o
   0   7  12        123.45        113.56        14.67 o
   1   7  12         38.57         18.08        15.19 o
   2   7  12         81.74         76.06        17.66 o
   3   7  12          0.56          9.79        22.30 o
   4   7  12         55.87         56.84        20.30 o
   5   7  12          9.51         -5.18        15.26 o
   6   7  12         56.72         56.12        21.29 o
  -3   8  12        267.04        220.53        30.85 o
  -2   8  12          2.84         17.06        14.26 o
  -1   8  12         74.02         79.58        13.14 o
   0   8  12        104.76        107.13        14.98 o
   1   8  12          4.26         15.01        11.16 o
   2   8  12         72.07         76.02        13.55 o
   3   8  12        218.34        222.42        39.70 o
   4   8  12        316.63        417.19        36.45 o
   5   8  12         53.46         68.04        21.03 o
   6   8  12          8.31         21.58        25.95 o
  -2   9  12         35.85         38.77        31.56 o
  -1   9  12          3.66         13.01        13.09 o
   0   9  12         79.39         79.00        13.33 o
   1   9  12         12.06          0.49        11.34 o
   2   9  12         55.85         55.53        13.47 o
   3   9  12         76.10        105.72        19.04 o
   4   9  12         41.89         77.78        24.13 o
   5   9  12        251.17        219.37        31.15 o
   0  10  12         24.19         10.75        12.11 o
   1  10  12         15.42         15.44        12.64 o
   2  10  12         33.64         25.31        14.58 o
   3  10  12          0.00        -15.91        16.05 o
   4  10  12        175.76        168.38        22.29 o
  -3  -8  13          3.57         -6.32        20.33 o
  -2  -8  13         83.86        119.40        25.79 o
  -1  -8  13          6.04         20.87        21.44 o
   0  -8  13          8.13          6.37        20.90 o
   1  -8  13          2.31         62.60        24.18 o
  -4  -7  13        105.84        119.52        26.67 o
  -3  -7  13         82.78         44.34        21.33 o
  -2  -7  13         31.04          2.57        20.47 o
  -1  -7  13          9.12         23.66        15.47 o
   0  -7  13         39.30         50.67        27.92 o
   1  -7  13          2.18         67.64        23.50 o
   2  -7  13         16.24          5.32        20.80 o
  -5  -6  13        163.07        152.07        27.34 o
  -4  -6  13         65.02         60.25        21.51 o
  -3  -6  13          5.79         -9.89        16.12 o
  -2  -6  13         88.21         69.43        25.39 o
  -1  -6  13          8.50         16.54        13.88 o
   0  -6  13         25.40          5.42        25.53 o
   1  -6  13         22.47          9.32        18.33 o
   2  -6  13          7.03         17.86        24.27 o
   3  -6  13         26.81         50.04        28.06 o
  -5  -5  13         68.92         98.84        23.97 o
  -4  -5  13          6.63         23.24        16.25 o
  -3  -5  13          0.53        -14.42        14.42 o
  -2  -5  13          4.26         -5.80        34.51 o
  -1  -5  13         35.05         34.63        17.17 o
   0  -5  13          7.93         19.19        31.42 o
   1  -5  13         54.91         57.28        20.92 o
   2  -5  13         27.66         35.83        20.45 o
   3  -5  13         53.70        183.65       102.41 o
   4  -5  13        408.24        384.16        41.30 o
  -6  -4  13          2.02         21.25        16.78 o
  -5  -4  13         14.51         17.05        15.32 o
  -4  -4  13          0.35         -2.06        13.16 o
  -3  -4  13          4.03         31.53        14.31 o
  -2  -4  13          5.92         -0.57        12.02 o
  -1  -4  13          1.91         -4.55        11.56 o
   0  -4  13          5.52         12.37        14.89 o
   1  -4  13         29.15         36.34        21.04 o
   2  -4  13          0.00        -21.88        21.88 o
   3  -4  13         18.77          1.14        17.34 o
   4  -4  13         12.32         49.18        24.04 o
  -6  -3  13         83.86         84.75        23.40 o
  -5  -3  13         13.66          8.97        13.76 o
  -4  -3  13         37.33         39.12        15.78 o
  -3  -3  13          4.89         17.28        12.49 o
  -2  -3  13          0.34         -9.19        13.87 o
  -1  -3  13          7.09         13.70         9.45 o
   0  -3  13        340.72        420.74        25.31 o
   1  -3  13        143.68        141.95        17.57 o
   2  -3  13        149.93        146.54        37.88 o
   3  -3  13          4.22         15.08        20.20 o
   4  -3  13         29.27         27.96        19.94 o
   5  -3  13          6.23         -1.03        20.65 o
  -6  -2  13          2.44         16.67        18.73 o
  -5  -2  13         45.26         33.21        18.36 o
  -4  -2  13        229.74        223.82        22.25 o
  -3  -2  13        368.04        339.16        24.76 o
  -2  -2  13        245.33        270.72        21.61 o
  -1  -2  13        120.27        121.25        13.71 o
   0  -2  13         35.37         34.49        10.32 o
   1  -2  13          0.66         14.17        11.40 o
   2  -2  13         44.27         33.12        13.36 o
   3  -2  13          1.85          6.14        12.46 o
   4  -2  13         27.91         45.31        19.50 o
   5  -2  13          2.65          4.20        18.82 o
  -6  -1  13         27.41         21.81        20.85 o
  -5  -1  13         12.70         21.71        18.46 o
  -4  -1  13         70.07         55.40        19.34 o
  -3  -1  13          0.08         -3.31        12.97 o
  -2  -1  13        393.95        430.49        23.85 o
  -1  -1  13        310.82        282.02        19.44 o
   0  -1  13         19.96         19.92         8.89 o
   1  -1  13         98.66        106.96        27.83 o
   2  -1  13        165.96        187.80        19.11 o
   3  -1  13          2.62        -10.96        11.41 o
   4  -1  13         52.54         84.51        17.32 o
   5  -1  13         43.66         46.57        33.26 o
   6  -1  13          0.37          4.35        38.58 o
  -6   0  13         59.13         57.36        44.75 o
  -5   0  13          2.25         11.58        17.55 o
  -4   0  13         64.34         38.39        18.83 o
  -3   0  13         19.92         39.28        26.79 o
  -2   0  13       1138.45       1171.23        47.70 o
  -1   0  13          1.67         -9.99         9.99 o
   0   0  13        413.49        426.46        20.20 o
   1   0  13        530.67        459.92        24.93 o
   2   0  13         11.38         19.01        13.28 o
   3   0  13        104.54        111.65        14.33 o
   4   0  13        227.25        283.16        34.27 o
   5   0  13        120.69        142.67        20.18 o
   6   0  13        141.31        152.65        22.35 o
  -6   1  13         10.62          3.86        20.40 o
  -5   1  13         10.62         -0.07        16.97 o
  -4   1  13          2.82         12.67        16.64 o
  -3   1  13         64.90         72.77        19.93 o
  -2   1  13         17.33         37.39        15.92 o
  -1   1  13          2.95         -5.84         9.24 o
   0   1  13          6.41         14.80         8.44 o
   1   1  13         26.87         31.52        11.42 o
   2   1  13          0.07          2.77        10.52 o
   3   1  13         40.41         45.81        13.36 o
   4   1  13       1333.79       1379.12        45.06 o
   5   1  13         16.57         25.41        21.79 o
   6   1  13        372.04        370.79        30.59 o
  -5   2  13         50.46         52.88        21.38 o
  -4   2  13         24.34         -1.38        16.81 o
  -3   2  13        207.66        185.10        26.17 o
  -2   2  13        535.97        543.02        26.96 o
  -1   2  13         44.82         71.65        11.48 o
   0   2  13        340.83        329.87        16.52 o
   1   2  13         37.68         48.86        12.51 o
   2   2  13         21.64          3.28        12.19 o
   3   2  13         31.14         51.27        18.13 o
   4   2  13        359.59        345.32        32.69 o
   5   2  13         95.01        100.53        27.42 o
   6   2  13          9.23         17.23        15.60 o
  -5   3  13         98.90        117.16        24.96 o
  -4   3  13         21.05         16.05        17.11 o
  -3   3  13         45.02         31.89        13.48 o
  -2   3  13         23.74          2.95        11.67 o
  -1   3  13          9.76         14.18         9.48 o
   0   3  13         64.84         66.98        10.71 o
   1   3  13        262.06        244.92        17.70 o
   2   3  13         26.43          3.64        13.55 o
   3   3  13        127.33        134.39        23.93 o
   4   3  13         24.57         -4.92        14.54 o
   5   3  13          5.12         28.67        23.85 o
   6   3  13         51.60         63.93        23.00 o
  -5   4  13        158.56        217.68        30.63 o
  -4   4  13         22.65         27.65        14.81 o
  -3   4  13         59.29         75.33        16.29 o
  -2   4  13         71.06        107.91        16.18 o
  -1   4  13         76.48         85.95        15.31 o
   0   4  13          4.85          8.35        10.64 o
   1   4  13        116.28        105.28        12.83 o
   2   4  13         90.39         82.11        19.08 o
   3   4  13        425.23        402.81        32.03 o
   4   4  13         56.76         35.64        21.04 o
   5   4  13          0.03         20.86        16.24 o
   6   4  13         42.01         39.55        37.46 o
  -4   5  13         79.62         58.69        21.51 o
  -3   5  13         46.23         40.20        15.90 o
  -2   5  13          2.38          1.43        14.01 o
  -1   5  13         14.53         31.21        11.38 o
   0   5  13         74.98         79.91        12.95 o
   1   5  13         75.95         74.91        12.67 o
   2   5  13          3.84          4.91        13.78 o
   3   5  13         40.35         46.39        18.82 o
   4   5  13         57.46         46.02        20.14 o
   5   5  13         95.74         71.66        20.87 o
   6   5  13          4.37        -17.49        17.49 o
  -4   6  13         66.38         54.80        30.24 o
  -3   6  13         73.80         63.04        21.25 o
  -2   6  13         48.02         65.87        16.13 o
  -1   6  13         50.49         54.13        13.78 o
   0   6  13         47.20         68.47        12.96 o
   1   6  13         35.38         15.21        10.87 o
   2   6  13         50.46         51.07        19.14 o
   3   6  13         37.42         59.70        24.13 o
   4   6  13         21.85         21.62        18.14 o
   5   6  13         33.78         51.45        43.77 o
   6   6  13          0.11         18.95        19.82 o
  -3   7  13          4.36          1.61        14.25 o
  -2   7  13         22.78         34.29        16.30 o
  -1   7  13         46.71         45.27        17.21 o
   0   7  13          0.19         -2.49        10.89 o
   1   7  13        123.84        122.34        15.91 o
   2   7  13         10.06          6.07        11.99 o
   3   7  13         21.28         36.70        18.88 o
   4   7  13          5.35        -12.17        15.77 o
   5   7  13         13.87          2.58        16.29 o
   6   7  13         12.25          5.76        18.45 o
  -2   8  13         45.56         22.68        16.79 o
  -1   8  13         73.17        101.36        20.63 o
   0   8  13         31.91         72.64        17.45 o
   1   8  13        144.81        136.12        16.93 o
   2   8  13          1.11         -0.58        12.85 o
   3   8  13         24.98         14.92        29.60 o
   4   8  13         56.61         58.82        47.13 o
   5   8  13         73.47         77.48        37.60 o
  -1   9  13        610.60        651.03        31.45 o
   0   9  13         30.05         18.32        11.54 o
   1   9  13         37.53         21.66        12.78 o
   2   9  13          8.08        -11.28        13.25 o
   3   9  13        227.72        207.91        25.73 o
   4   9  13        114.27        118.60        26.72 o
   5   9  13        117.19        101.28        37.60 o
   1  10  13         96.60        114.37        17.01 o
   2  10  13          1.53          3.23        19.09 o
   3  10  13         18.38          1.77        15.24 o
  -3  -7  14          8.57         15.28        19.88 o
  -2  -7  14        343.06        341.27        37.02 o
  -1  -7  14         67.18         95.47        34.51 o
   0  -7  14         49.08         26.51        21.65 o
   1  -7  14        122.32        154.17        31.14 o
  -4  -6  14          0.29        -17.25        17.25 o
  -3  -6  14          8.55         31.15        21.22 o
  -2  -6  14        128.10        163.91        27.21 o
  -1  -6  14         78.29         51.93        21.13 o
   0  -6  14        133.77        218.33        30.66 o
   1  -6  14        116.29        184.05        29.84 o
   2  -6  14         38.67         65.14        32.40 o
  -5  -5  14         79.11         23.57        20.73 o
  -4  -5  14          0.67        -13.93        16.76 o
  -3  -5  14        202.36        290.49        33.28 o
  -2  -5  14          0.08          7.22        16.97 o
  -1  -5  14          4.32          4.47        13.41 o
   0  -5  14          8.12        -16.95        16.95 o
   1  -5  14         29.01         59.38        21.47 o
   2  -5  14         29.98         67.67        23.43 o
   3  -5  14         27.93         14.18        22.65 o
  -5  -4  14          3.41          4.16        14.00 o
  -4  -4  14         18.79         24.20        16.01 o
  -3  -4  14         25.75         38.24        15.04 o
  -2  -4  14         64.46         87.80        16.98 o
  -1  -4  14         11.87          9.48        12.27 o
   0  -4  14          0.81         -2.56        29.04 o
   1  -4  14         17.09         12.21        17.26 o
   2  -4  14         19.77         25.53        19.41 o
   3  -4  14         20.67         29.53        21.83 o
   4  -4  14         18.10         42.26        23.12 o
  -5  -3  14          3.30         12.89        18.40 o
  -4  -3  14        148.62        139.44        20.05 o
  -3  -3  14          0.10         21.66        13.62 o
  -2  -3  14         68.64         65.84        15.36 o
  -1  -3  14          1.41          7.78         9.93 o
   0  -3  14          1.87          6.52        12.56 o
   1  -3  14         16.71         15.00        15.51 o
   2  -3  14         56.41         65.41        37.03 o
   3  -3  14        143.55        125.06        26.92 o
   4  -3  14        106.15        123.91        27.78 o
  -5  -2  14         75.16         98.36        24.65 o
  -4  -2  14          0.25         25.47        18.94 o
  -3  -2  14         36.51         31.61        16.69 o
  -2  -2  14          0.70          9.51        11.55 o
  -1  -2  14         14.42          6.46         9.59 o
   0  -2  14         15.89         13.58        12.32 o
   1  -2  14         81.85         83.45        16.20 o
   2  -2  14          8.19         -5.96        13.31 o
   3  -2  14         38.37         49.62        16.13 o
   4  -2  14         11.71         48.53        22.01 o
   5  -2  14          0.03        -11.58        20.91 o
  -5  -1  14          0.54         -1.66        30.30 o
  -4  -1  14        149.11         89.01        23.81 o
  -3  -1  14        162.18        244.87        68.32 o
  -2  -1  14         39.14         67.78        17.42 o
  -1  -1  14         29.40         20.27        12.23 o
   0  -1  14        257.84        298.68        40.64 o
   1  -1  14          2.22         11.75        11.40 o
   2  -1  14        117.71        105.68        17.82 o
   3  -1  14        172.01        141.12        19.91 o
   4  -1  14         20.79         51.03        16.87 o
   5  -1  14         18.99         26.78        16.72 o
  -5   0  14          3.43        -17.52        17.52 o
  -4   0  14          0.41        -11.09        15.95 o
  -3   0  14        145.37        137.53        23.35 o
  -2   0  14        369.20        355.23        47.98 o
  -1   0  14         23.67         72.23        14.63 o
   0   0  14        170.04        200.17        19.83 o
   1   0  14         47.71         33.72        24.69 o
   2   0  14        109.70        127.25        17.93 o
   3   0  14          7.40          7.08        18.80 o
   4   0  14        194.21        195.33        22.94 o
   5   0  14          2.58         10.75        15.75 o
  -5   1  14          0.41         -8.22        29.18 o
  -4   1  14         18.94         -3.64        22.02 o
  -3   1  14         15.50         12.17        22.30 o
  -2   1  14         66.11         39.86        17.45 o
  -1   1  14        343.88        310.90        23.23 o
   0   1  14         46.62         59.05        13.78 o
   1   1  14          8.89         -2.16        13.01 o
   2   1  14          0.23          4.89        11.67 o
   3   1  14          3.43         14.01        19.08 o
   4   1  14          1.80         -5.14        13.73 o
   5   1  14          5.36         47.09        19.49 o
   6   1  14          9.92          2.53        16.04 o
  -5   2  14          3.96         11.24        17.90 o
  -4   2  14         56.38         48.55        20.00 o
  -3   2  14         95.69        139.50        24.40 o
  -2   2  14        169.35        145.13        39.98 o
  -1   2  14        116.00        112.73        16.59 o
   0   2  14         58.92         62.52        12.22 o
   1   2  14        124.71        102.34        15.86 o
   2   2  14         13.94         26.39        44.05 o
   3   2  14         72.47         81.67        22.44 o
   4   2  14          5.19          2.35        17.82 o
   5   2  14        477.19        468.73        40.09 o
   6   2  14        160.63        189.89        31.10 o
  -4   3  14        100.10        178.16        39.84 o
  -3   3  14         89.73        104.32        50.78 o
  -2   3  14         19.39          7.81        12.97 o
  -1   3  14         42.57         46.94        12.01 o
   0   3  14        129.97        123.85        18.75 o
   1   3  14         36.83         72.50        20.01 o
   2   3  14         50.16         14.30        22.44 o
   3   3  14         60.18         48.57        18.75 o
   4   3  14          0.47          5.10        17.12 o
   5   3  14         36.66         45.76        20.62 o
   6   3  14         16.28         48.37        22.07 o
  -4   4  14         35.32         34.44        19.47 o
  -3   4  14          9.07         36.82        24.95 o
  -2   4  14         12.02          7.91        13.15 o
  -1   4  14         25.35         23.67        11.09 o
   0   4  14          4.36          9.91        10.70 o
   1   4  14         53.40         53.74        14.70 o
   2   4  14          8.08         26.19        17.55 o
   3   4  14         24.70         14.79        16.43 o
   4   4  14          4.55          7.61        17.56 o
   5   4  14         81.42         41.33        44.05 o
   6   4  14        113.51         99.05        38.30 o
  -3   5  14         54.74         66.29        17.86 o
  -2   5  14          2.42         -2.37        19.74 o
  -1   5  14        102.92        119.06        15.39 o
   0   5  14         12.48         20.45        15.23 o
   1   5  14          3.04         15.05        12.71 o
   2   5  14         52.19          5.13        16.96 o
   3   5  14          0.71         -1.58        14.82 o
   4   5  14         60.31         74.26        32.83 o
   5   5  14          1.51          7.07        18.38 o
   6   5  14        114.83        170.90        29.91 o
  -3   6  14         72.17         72.93        24.34 o
  -2   6  14          0.29        -16.13        20.14 o
  -1   6  14          0.11         -6.55        11.49 o
   0   6  14          5.08          7.21        11.06 o
   1   6  14          0.16         12.87        11.23 o
   2   6  14         28.21         30.53        14.34 o
   3   6  14         18.34          9.22        17.97 o
   4   6  14         10.76         24.52        43.63 o
   5   6  14          7.95         -7.09        19.36 o
  -2   7  14        225.66        206.48        33.59 o
  -1   7  14          1.16          2.86        12.31 o
   0   7  14         26.88         21.57        13.45 o
   1   7  14          0.10          8.90        11.74 o
   2   7  14          0.29          9.96        14.31 o
   3   7  14         95.24        119.00        44.05 o
   4   7  14         11.67         57.52        23.03 o
   5   7  14          0.71         11.01        20.25 o
  -1   8  14          0.18         31.62        12.10 o
   0   8  14          4.50          9.65        12.76 o
   1   8  14         39.72         60.94        14.35 o
   2   8  14        249.45        299.50        29.59 o
   3   8  14          5.12         -8.78        13.34 o
   4   8  14        121.60        125.89        27.75 o
   0   9  14         17.02         44.68        21.81 o
   1   9  14          0.05         -5.35        12.56 o
   2   9  14         15.23         17.45        15.40 o
   3   9  14        136.11        161.41        35.53 o
  -3  -6  15          2.77          0.24        26.93 o
  -2  -6  15          8.13         -7.35        18.69 o
  -1  -6  15        179.62        157.69        36.05 o
   0  -6  15         26.16        -13.37        18.65 o
   1  -6  15          9.67         15.95        34.51 o
  -4  -5  15         12.58        -13.30        18.45 o
  -3  -5  15         37.03         41.42        20.32 o
  -2  -5  15          0.18        -11.22        17.93 o
  -1  -5  15         16.91         48.14        19.92 o
   0  -5  15         41.94         62.14        35.77 o
   1  -5  15        114.65        117.51        25.56 o
   2  -5  15          1.11         11.03        40.40 o
  -4  -4  15        129.07        140.53        26.26 o
  -3  -4  15         16.36         -2.38        15.06 o
  -2  -4  15        106.13         62.72        20.81 o
  -1  -4  15         39.40         48.28        20.01 o
   0  -4  15          5.21         40.01        19.63 o
   1  -4  15         12.08          7.90        18.48 o
   2  -4  15          8.06         19.43        20.55 o
   3  -4  15        185.41        327.70       129.06 o
  -4  -3  15          0.00         -1.91        19.32 o
  -3  -3  15         17.46         29.90        16.43 o
  -2  -3  15         53.65         64.46        16.26 o
  -1  -3  15          1.05          1.26        11.53 o
   0  -3  15         10.09          7.29        13.97 o
   1  -3  15          5.92         -5.18        16.29 o
   2  -3  15         19.02         42.09        21.49 o
   3  -3  15        159.26        191.80        39.98 o
  -4  -2  15        245.78        411.09       117.13 o
  -3  -2  15          0.07        -11.74        16.69 o
  -2  -2  15        499.16        434.74        34.81 o
  -1  -2  15         29.12         43.67        12.14 o
   0  -2  15        143.17        123.05        18.71 o
   1  -2  15         19.30         12.64        20.23 o
   2  -2  15          0.04          4.94        14.27 o
   3  -2  15          2.81        -17.43        37.74 o
   4  -2  15         61.72         35.83        21.84 o
  -5  -1  15        112.98        136.85        44.47 o
  -4  -1  15        368.07        446.16        40.37 o
  -3  -1  15          0.95         88.97        23.55 o
  -2  -1  15         97.26        164.63        25.25 o
  -1  -1  15         60.91         70.82        15.37 o
   0  -1  15         90.25        106.53        21.52 o
   1  -1  15          1.20         -7.90        12.69 o
   2  -1  15         15.28         32.04        15.22 o
   3  -1  15         16.44         24.48        15.85 o
   4  -1  15        379.59        427.06        31.97 o
  -4   0  15          1.09          2.70        17.83 o
  -3   0  15        307.27        279.01        32.19 o
  -2   0  15        280.45        274.60        31.22 o
  -1   0  15         76.73        100.12        17.47 o
   0   0  15         39.97        116.71        22.59 o
   1   0  15          2.67          2.57        16.36 o
   2   0  15         65.97         43.81        18.80 o
   3   0  15         16.26         83.72        21.21 o
   4   0  15         66.62         68.40        18.26 o
   5   0  15         49.41         94.46        22.37 o
  -4   1  15          9.04         13.22        18.52 o
  -3   1  15          0.03         13.61        17.43 o
  -2   1  15         18.19         32.74        18.53 o
  -1   1  15          9.80         63.36        46.15 o
   0   1  15         59.41         82.98        20.36 o
   1   1  15          6.52         28.60        21.18 o
   2   1  15         12.96         28.06        17.26 o
   3   1  15        493.62        547.87        40.10 o
   4   1  15         49.89         67.87        21.97 o
   5   1  15         84.76         90.40        24.67 o
  -4   2  15          4.06         15.19        49.66 o
  -3   2  15          0.51         32.25        19.17 o
  -2   2  15          0.24         30.81        23.71 o
  -1   2  15          5.41          8.96        12.36 o
   0   2  15          5.57         11.70        19.39 o
   1   2  15         34.28         55.71        18.85 o
   2   2  15         40.25         69.93        21.57 o
   3   2  15        147.33        175.13        27.45 o
   4   2  15         18.01         42.46        21.81 o
   5   2  15        103.22        110.55        28.22 o
  -4   3  15         59.43         44.95        21.22 o
  -3   3  15          0.86          9.98        17.72 o
  -2   3  15         80.79        143.00        24.28 o
  -1   3  15         55.49         41.95        14.40 o
   0   3  15         12.83          4.26        10.49 o
   1   3  15         66.83         65.47        15.84 o
   2   3  15         12.62         18.71        21.04 o
   3   3  15         19.43         20.99        17.14 o
   4   3  15         66.16         40.33        22.12 o
   5   3  15         15.74         69.72        23.17 o
  -3   4  15         33.08         66.32        20.88 o
  -2   4  15          7.44         11.62        15.71 o
  -1   4  15         25.89         31.17        11.73 o
   0   4  15        360.54        338.10        22.54 o
   1   4  15         31.99         18.48        14.15 o
   2   4  15        281.77        266.01        32.78 o
   3   4  15          0.50          5.26        18.59 o
   4   4  15          0.04         -3.63        20.06 o
   5   4  15        146.10        190.38        31.48 o
  -3   5  15         42.35         43.99        18.31 o
  -2   5  15         19.64         21.84        15.62 o
  -1   5  15          0.48        -10.30        14.03 o
   0   5  15          2.71         11.62        11.19 o
   1   5  15         13.94         -1.43        14.61 o
   2   5  15         11.80          0.62        18.37 o
   3   5  15          3.77        -10.94        19.22 o
   4   5  15          0.00          1.19        19.14 o
   5   5  15          4.50          4.96        31.56 o
  -2   6  15         10.70         28.39        17.41 o
  -1   6  15         15.45         30.59        21.30 o
   0   6  15         10.38         31.38        13.78 o
   1   6  15         51.37         44.84        17.49 o
   2   6  15          1.85         22.97        15.70 o
   3   6  15         45.70         10.69        20.23 o
   4   6  15        123.70        123.55        28.24 o
   5   6  15          0.33        -14.31        29.46 o
  -1   7  15        551.50        717.99        37.08 o
   0   7  15          0.95        -13.93        13.93 o
   1   7  15         17.30         23.35        16.51 o
   2   7  15          0.21          8.05        15.01 o
   3   7  15         10.95        -13.80        19.59 o
   4   7  15         13.91         -1.59        20.83 o
   0   8  15         78.48         91.95        16.92 o
   1   8  15         96.20         83.72        19.68 o
   2   8  15         31.40         53.61        16.99 o
   3   8  15         25.55         35.83        17.85 o
  -2  -5  16          4.16          0.03        19.13 o
  -1  -5  16        107.65         59.20        29.74 o
   0  -5  16          1.88         23.32        21.91 o
  -3  -4  16        108.67        155.22        37.31 o
  -2  -4  16         99.77         73.79        20.80 o
  -1  -4  16         15.13          7.01        24.97 o
   0  -4  16          3.21         17.55        36.47 o
   1  -4  16         86.22        119.79        26.04 o
  -3  -3  16         16.87          0.15        36.47 o
  -2  -3  16          1.26         -8.40        18.20 o
  -1  -3  16          4.25         13.54        43.63 o
   0  -3  16          1.69          4.06        18.94 o
   1  -3  16          5.60        -22.64        26.23 o
   2  -3  16         20.74         25.54        21.85 o
  -4  -2  16          7.82         56.28        34.93 o
  -3  -2  16        107.42        112.58        26.58 o
  -2  -2  16        194.34        140.83        33.11 o
  -1  -2  16          6.53          6.45        24.69 o
   0  -2  16         22.53         14.58        34.09 o
   1  -2  16         25.05         40.15        16.55 o
   2  -2  16         87.86         66.11        21.97 o
   3  -2  16          0.50         18.07        20.48 o
  -4  -1  16        152.01        191.95        61.44 o
  -3  -1  16         43.04        110.42        26.97 o
  -2  -1  16          6.24         19.29        19.57 o
  -1  -1  16        118.47        137.52        25.11 o
   0  -1  16        175.64        170.83        27.59 o
   1  -1  16          0.33         -1.29        17.29 o
   2  -1  16          7.24         11.55        18.27 o
   3  -1  16          0.24          0.58        26.65 o
  -4   0  16          2.35        -10.68        21.00 o
  -3   0  16        225.24        265.67        33.22 o
  -2   0  16         71.18        131.65        24.38 o
  -1   0  16        171.59        184.83        26.84 o
   0   0  16         27.53         24.11        27.78 o
   1   0  16         24.98         28.86        31.14 o
   2   0  16        136.14        178.69        30.16 o
   3   0  16          1.65         -8.85        19.34 o
   4   0  16         96.74         96.20        27.91 o
  -3   1  16         82.13        109.88        24.50 o
  -2   1  16         64.66        102.50        24.30 o
  -1   1  16          1.88          4.03        16.89 o
   0   1  16         17.66          1.93        17.26 o
   1   1  16         36.78         65.84        24.69 o
   2   1  16         12.72        -11.48        22.02 o
   3   1  16         29.18         73.37        23.91 o
   4   1  16          0.70         -6.87        29.04 o
  -3   2  16        116.67        102.69        23.68 o
  -2   2  16        107.55        137.42        25.96 o
  -1   2  16         67.06        106.82        22.63 o
   0   2  16          2.16         17.03        19.41 o
   1   2  16         49.98         29.77        20.33 o
   2   2  16          1.52         -4.29        18.05 o
   3   2  16        132.48        166.81        30.54 o
   4   2  16         10.38         -8.36        19.74 o
  -3   3  16         15.30          6.76        20.41 o
  -2   3  16         14.42         42.98        19.63 o
  -1   3  16        295.22        351.16        42.79 o
   0   3  16          0.22         -1.71        17.89 o
   1   3  16         87.22        113.24        18.62 o
   2   3  16          9.13        -16.52        16.52 o
   3   3  16          0.57         35.38        24.55 o
   4   3  16          0.01          4.84        21.61 o
  -2   4  16         10.25         62.53        20.62 o
  -1   4  16          3.08        -12.57        31.98 o
   0   4  16         14.25          5.37        14.60 o
   1   4  16          0.31         14.69        15.19 o
   2   4  16          3.22         21.98        19.07 o
   3   4  16        126.59        123.71        26.65 o
   4   4  16         42.10         53.66        25.67 o
  -2   5  16         23.60         41.81        20.92 o
  -1   5  16          2.62         16.63        15.17 o
   0   5  16          0.63         16.20        13.05 o
   1   5  16        100.81        118.56        21.19 o
   2   5  16         15.09         19.56        17.27 o
   3   5  16         20.40          2.68        20.62 o
   4   5  16        232.79        248.41        35.26 o
  -1   6  16         42.25         86.19        19.32 o
   0   6  16          4.31          2.11        12.64 o
   1   6  16         44.32         27.85        16.33 o
   2   6  16         54.19         67.49        21.45 o
   3   6  16          7.74        -19.48        19.48 o
   1   7  16          1.74         -9.80        15.70 o
   2   7  16         46.07         41.93        17.10 o
   0  -3  17         28.08         73.51        34.79 o
   1  -3  17          0.71          2.24        30.58 o
  -2  -2  17        342.05        358.25        38.67 o
  -1  -2  17         76.58         60.60        33.67 o
   0  -2  17        102.76        130.36        33.39 o
   1  -2  17         24.45         64.53        32.55 o
   2  -2  17          0.89         53.87        34.79 o
  -2  -1  17         28.43         86.52        25.08 o
  -1  -1  17         49.12         45.45        29.74 o
   0  -1  17        121.36        147.20        27.67 o
   1  -1  17         88.14        141.21        27.87 o
   2  -1  17          3.65         22.52        20.61 o
  -2   0  17         76.85        117.22        44.75 o
  -1   0  17          2.75         19.64        27.78 o
   0   0  17         10.14         32.55        21.43 o
   1   0  17         18.40         18.94        20.79 o
   2   0  17         50.60         26.96        25.39 o
   3   0  17         10.71         15.04        22.11 o
  -2   1  17         52.26         50.08        22.48 o
  -1   1  17         31.86         41.80        32.83 o
   0   1  17          0.00         12.25        19.65 o
   1   1  17          8.02         30.20        19.24 o
   2   1  17         61.40         78.89        24.79 o
   3   1  17        130.01        210.41        34.32 o
  -2   2  17          0.01          3.28        18.00 o
  -1   2  17          8.42        -16.08        16.62 o
   0   2  17         52.95         38.85        20.90 o
   1   2  17          1.02         51.64        21.34 o
   2   2  17        194.04        218.41        32.72 o
   3   2  17         10.04         19.75        26.09 o
  -2   3  17         35.06         75.19        36.19 o
  -1   3  17         85.24        108.19        24.86 o
   0   3  17          3.04        -11.25        19.32 o
   1   3  17         21.43         28.11        34.93 o
   2   3  17         33.85        -19.55        35.49 o
   3   3  17         14.72         18.94        22.39 o
  -1   4  17          9.80         16.77        28.06 o
   0   4  17          0.53         10.35        19.72 o
   1   4  17         31.85         26.05        17.25 o
   2   4  17         52.95         66.67        35.21 o
   3   4  17         15.38         37.14        25.14 o
   0   5  17          3.53         -8.11        17.91 o
   1   5  17          3.01         12.53        15.95 o
   2   5  17         42.28         34.34        18.09 o
   0   1  18         65.77         88.94        36.75 o
                                                
